# Supplementary material for: Bacterial vaginosis associates with dysfunctional T cells and altered soluble immune factors in the cervicovaginal tract
Source: J Clin Invest. 2025 Mar 25;135(10):e184609. doi: 10.1172/JCI184609 (PMC12077898; doi:10.1172/JCI184609)
Supplement: Supporting data values [file jci-135-184609-s309.xlsx]

## Sheet: Figure 1
		Blank cell = sample not provided/processed; NA = insufficient cells isolated for flow cytometry analysis
		Figure 1A			Figure 1B			Figure 1C			Figure 1D			Figure 1E			Clinical Data
Study participant ID number (PTID)	Visit (Month)	CX %CD3+ of CD45+ Cells	VT %CD3+ of CD45+ Cells	PBMC %CD3+ of CD45+ Cells	CX %Tconv of CD45+ Cells	VT %Tconv of CD45+ Cells	PBMC %Tconv of CD45+ Cells	CX %CD8+CD3+ of CD45+ Cells	VT %CD8+CD3+ of CD45+ Cells	PBMC %CD8+CD3+ of CD45+ Cells	CX %Tconv of CD3+ Cells	VT %Tconv of CD3+ Cells	PBMC %Tconv of CD3+ Cells	CX %CD8+ of CD3+ Cells	VT %CD8+ of CD3+ Cells	PBMC %CD8+ of CD3+ Cells	Nugent Score	HSV2 Serology	HIV Exposure	Unprotected sex acts last 30 days	Hormonal Contraceptive Use
531400125	0	77.7	73.3	80.1	37.6	24	46.7	32.1	39.5	26.3	48.4	32.7	58.3	41.3	53.9	32.9	0	Positive, reactive	Exposed	0	Use hormonal contraceptives
531400362	0		83	64.4		24.2	42.5		40.4	15.3		29.1	66		48.7	23.8	0	Negative, nonreactive	Unexposed	7	Use hormonal contraceptives
531400426	0	65	89.6	67.7	40.1	17.1	33.1	14.3	57.1	18.8	61.6	19.1	48.9	22	63.7	27.7	0	Positive, reactive	Exposed	0	Had menses in 35
531429760	0	68.3	72.3	72	34.7	31.3	44.8	25	26.8	19.6	50.8	43.3	62.2	36.5	37.1	27.2	0	Negative, nonreactive	Unexposed	10	Had menses in 35
531400761	0			68.4			39.7			22.6			58			33	0	Negative, nonreactive	Unexposed	8	Secondary amenorrhea
531401169	0	73	68.6	54	24.1	23.8	31.1	41	34.3	14.5	33	34.7	57.5	56.2	50	26.9	0	Negative, nonreactive	Unexposed	6	Had menses in 35
531401266	0		62.9	56.1		35.9	38.3		15	12.6		57	68.2		23.8	22.4	0	Negative, nonreactive	Unexposed	8	Use hormonal contraceptives
531412926	0	75.3	75.8	69.5	40.1	19.9	44.9	19.9	42.9	18.6	53.2	26.2	64.5	26.4	56.6	26.7	0	Negative, nonreactive	Exposed	1	Unknown
531401763	0	85.7	61.5	61.8	30	19.6	39.8	43.4	NA	14.4	35	31.9	64.4	50.7	18.7	23.3	0	Not tested	Unexposed	8	Had menses in 35
531402163	0	77.1	88.5	69.5	27.4	22.3	33.6	31.8	53.9	24.8	35.5	25.2	48.4	41.3	60.9	35.7	8	Negative, nonreactive	Unexposed	14	Had menses in 35
531402464	0	74.8	81.5	47.6	18.9	31.1	35.3	45.6	35.8	7.22	25.3	38.1	74.1	60.9	43.9	15.2	3	Positive, reactive	Unexposed	1	Had menses in 35
531402662	0			76.1			42.8			27.9			56.3			36.6	2	Indeterminate	Unexposed	12	Use hormonal contraceptives
531406762	0	40	15.2		NA	NA		NA	NA		NA	NA		NA	NA		0	Negative, nonreactive	Unexposed	12	Had menses in 35
531402961	0	66	NA	83.9	29	NA	46.9	20	NA	30	43.9	NA	55.9	30.3	NA	35.8	0	Negative, nonreactive	Unexposed	0	Secondary amenorrhea
531403566	0	68	87.5	64.4	NA	46.9	35.1	8	24.8	21.2	NA	53.6	54.5	11.8	28.4	32.9	0	Negative, nonreactive	Unexposed	1	Had menses in 35
531424868	0	81.4	34.6	76.5	NA	NA	40.2	22	NA	30.9	NA	NA	52.6	27.1	NA	40.4	0	Negative, nonreactive	Unexposed	12	Had menses in 35
531403963	0	62	74.6	78.5	33.7	19.1	49.6	12.4	44.9	23.6	54.3	25.7	63.2	20	60.2	30.1	1	Positive, reactive	Unexposed	6	Had menses in 35
531403368	0	67.2	85		42	30.5		17.8	42.7		62.5	35.9		26.5	50.2		1	Indeterminate	Unexposed	5	Secondary amenorrhea
531404367	0			61.1			37.5			16.6			61.3			27.1	8	Positive, reactive	Unexposed	3	Secondary amenorrhea
531404624	0	78.8	50.3	80.7	48.4	NA	55.5	20.9	35.8	19.4	61.4	NA	68.8	26.6	71.1	24.1	0	Negative, nonreactive	Exposed	0	Had menses in 35
531416663	0	65.5	93.4	80.7	NA	13.6	44	NA	71.3	29.7	NA	14.6	54.6	NA	76.4	36.8	0	Negative, nonreactive	Unexposed	8	Had menses in 35
531405065	0	96.4	73.5	76.2	71.3	40	62	13.5	25.1	9.51	74	54.5	81.4	14	34.2	12.5	0	Positive, reactive	Unexposed	12	Had menses in 35
531405261	0	11.3	95.4	57.3	NA	44.2	31.5	NA	39.6	22.7	NA	46.3	54.9	NA	41.5	39.6	8	Positive, reactive	Unexposed	8	Had menses in 35
531405567	0	69.7	57.7	76.1	NA	26.3	50.7	27.3	20.9	17.1	NA	45.5	66.6	39.1	36.3	22.5	1	Negative, nonreactive	Unexposed	12	Had menses in 35
531414167	0	82.5	73.5	83.6	40.1	21.1	58.7	31.9	36.2	17.6	48.6	28.7	70.3	38.6	49.2	21.1	0	Negative, nonreactive	Unexposed	3	Had menses in 35
531405663	0	68.2	81.8	64.2	36.6	17.1	39.8	24.7	56.5	18.4	53.7	20.9	62	36.1	69	28.7	0	Positive, reactive	Unexposed	14	Had menses in 35
531406561	0	58.7	79.8	74.1	31.9	25.1	48.5	18.1	33.5	19.9	54.3	31.5	65.5	30.9	42	26.9	0	Negative, nonreactive	Unexposed	12	Had menses in 35
531406824	0	54.4	64.1	73.1	NA	38.6	48.9	22.1	19.7	19.9	NA	60.2	66.8	40.5	30.7	27.2	0	Positive, reactive	Exposed	0	Use hormonal contraceptives
531438069	0	77.8	84.7	72	42.1	21.7	34.8	27.4	48.2	26.5	54.1	25.7	48.3	35.2	56.9	36.8	1	Positive, reactive	Unexposed	25	Had menses in 35
531407026	0	67.6	95.2	70.8	30.8	7.84	47.9	29.4	83.6	16.9	45.5	8.24	67.7	43.5	87.9	23.9	0	Positive, reactive	Exposed	0	Had menses in 35
531425327	0	80.5	88.1	69.6	35.7	52.3	39.5	38.7	30.8	24.4	44.3	59.4	56.7	48.1	34.9	35.1	1	Negative, nonreactive	Exposed	8	Secondary amenorrhea
531407765	0	87	84.4	80.2	22.5	23.4	32.7	54.8	48.8	41	25.8	27.8	40.8	63	57.8	51.1	0	Positive, reactive	Unexposed	8	Had menses in 35
531407868	0	43.6	75.6	67.2	20.5	25.2	39.8	12.5	28.2	18.1	47.1	33.3	59.2	28.7	37.4	26.9	0	Negative, nonreactive	Unexposed	30	Had menses in 35
531408361	0	60.8	85.2	77.7	30	26.6	52.5	16.4	35.9	18	49.3	31.3	67.5	27	42.2	23.1	0	Negative, nonreactive	Unexposed	20	Had menses in 35
531408468	0	83.1	89.9	60.6	30	33.6	38	40.4	41.2	16.7	36.1	37.4	62.6	48.6	45.9	27.6	2	Negative, nonreactive	Unexposed	20	Use hormonal contraceptives
531408760	0		48.3	89.7		15.3	67.8		8.9	12.5		31.6	75.6		18.4	14	2	Positive, reactive	Unexposed	8	Secondary amenorrhea
531409020	0	79.7	86.2	62.4	28.5	45.6	31.8	30.2	32.1	22.5	35.8	52.9	50.9	38	37.2	36	0	Negative, nonreactive	Exposed	0	Had menses in 35
531436260	0	24.4	54.3	77.1	NA	17.9	41.3	1.19	9.24	28	NA	33	53.6	4.85	17	36.2	1	Negative, nonreactive	Unexposed	8	Use hormonal contraceptives
531409127	0	66.4		62	30.8		46.2	19.9		10.6	46.4		74.5	29.9		17.1	0	Positive, reactive	Exposed	0	Secondary amenorrhea
531409265	0	76.1	59.4	68	46.2	31.7	40.5	18.7	15.6	19.7	60.7	53.3	59.6	24.6	26.2	29	0	Negative, nonreactive	Unexposed	8	Secondary amenorrhea
531409360	0	69.4	61.4	59.5	36.4	36.2	32.4	26.2	20.5	20.6	52.5	59	54.4	37.8	33.4	34.6	3	Negative, nonreactive	Unexposed	1	Had menses in 35
531435665	0	85.1	92.4	80.1	33.2	39	47.8	32.1	23.2	22.8	39	42.3	59.6	37.7	25.1	28.5	1	Negative, nonreactive	Unexposed	12	Use hormonal contraceptives
531409667	0			71.4			34.9			26.4			48.9			36.9	8	Positive, reactive	Unexposed	0	Secondary amenorrhea
531409764	0	58.4	69	48.6	31.5	40.8	27.5	19.8	21.1	16.5	54	59.1	56.6	33.9	30.5	34	0	Positive, reactive	Unexposed	14	Use hormonal contraceptives
531410262	0	73.2	79.3	75.8	NA	14.5	57.4	45.1	52.7	11.5	NA	18.3	75.8	61.7	66.4	15.2	8	Positive, reactive	Unexposed	16	Had menses in 35
531412060	0	71.8	65	69	26.1	41.4	40.5	35.2	17.3	19.7	36.3	63.6	58.6	49	26.6	28.5	0	Negative, nonreactive	Unexposed	20	Use hormonal contraceptives
531410327	0	62.6	58.1	51.7	46.2	32.9	29.7	9.76	17.9	16	73.8	56.6	57.5	15.6	30.9	30.9	8	Positive, reactive	Exposed	0	Had menses in 35
531410525	0	83.3	98.9	60.1	32.2	NA	39.7	40.1	42.5	14.6	38.6	NA	66.1	48.1	43	24.3	0	Positive, reactive	Exposed	1	Had menses in 35
531410664	0	51.1	91.3	67.5	NA	22.5	35	17.4	55	25.6	NA	24.6	51.9	34	60.2	37.8	0	Negative, nonreactive	Unexposed	16	Use hormonal contraceptives
531415669	0	52.3	66.8	78	28	17.3	49.7	15.1	32	20	53.4	25.9	63.8	28.8	47.9	25.6	0	Negative, nonreactive	Unexposed	12	Use hormonal contraceptives
531411122	0	50.2	57.5	58.9	27.4	31.5	37.3	18.7	20.1	17	54.7	54.8	63.4	37.2	35	28.8	0	Positive, reactive	Exposed	4	Use hormonal contraceptives
531411365	0	87.9	75.2	74.5	55.7	42.2	32.2	21.3	21.5	30	63.4	56.2	43.2	24.2	28.7	40.3	8	Indeterminate	Unexposed	3	Had menses in 35
531415561	0	62.8	55.1	70.6	37	NA	46.8	16.8	10.1	14	58.8	NA	66.3	26.7	18.4	19.9	2	Negative, nonreactive	Unexposed	4	Use hormonal contraceptives
531411527	0	42.9	69.2	76.8	NA	NA	53.5	0.89	28.2	16.1	NA	NA	69.7	2.08	40.7	20.9	8	Negative, nonreactive	Exposed	0	Had menses in 35
531411662	0	75.2	67.6	55.6	31.4	30.4	34	29.6	26.7	16.8	41.7	45	61.1	39.4	39.5	30.2	0	Positive, reactive	Unexposed	8	Use hormonal contraceptives
531440264	0	75.4	NA	79.2	46.5	NA	56	20.7	NA	16.4	61.7	NA	70.7	27.5	NA	20.6	0	Negative, nonreactive	Unexposed	12	Use hormonal contraceptives
531411769	0	87	91.9	72.4	50.6	58.6	44.7	25.3	22.8	21.1	58.1	63.8	61.7	29.1	24.8	29.2	0	Negative, nonreactive	Unexposed	2	Had menses in 35
531411826	0	79	66	67.3	36.9	NA	38.9	34	44.7	21.2	46.7	NA	57.9	43.1	67.7	31.5	0	Positive, reactive	Exposed	20	Use hormonal contraceptives
531411961	0	79.7	88.4	72.7	44	46.9	30.3	9.62	23.4	33.9	55.2	53	41.6	12.1	26.5	46.7	8	Negative, nonreactive	Unexposed	28	Had menses in 35
531440067	0	79.7	62.1	84.5	40.6	40	60.2	24.6	17.1	19.3	50.9	64.4	71.2	30.9	27.6	22.8	0	Negative, nonreactive	Unexposed	8	Use hormonal contraceptives
531412521	0	48.2	81.8	78.1	NA	48.4	59.4	17.9	13.6	9.71	NA	59.2	76	37	16.6	12.4	0	Negative, nonreactive	Exposed	0	Had menses in 35
531412763	0	72	87.9	73.7	28.9	42.1	40.8	29.1	28.7	24.4	40.1	47.9	55.3	40.4	32.7	33.1	0	Negative, nonreactive	Unexposed	24	Use hormonal contraceptives
531417563	0	66.5			43.5			14.4			65.3			21.7			0	Negative, nonreactive	Unexposed	6	Use hormonal contraceptives
531413063	0	84.7	88.8	84.2	41.6	26.6	56.2	27.9	44.8	19.6	49.2	29.9	66.7	33	50.4	23.3	0	Positive, reactive	Unexposed	12	Had menses in 35
531418923	0	82.5	50.2	49.3	44.1	20.5	25.8	27.2	19.1	17.4	53.5	40.8	52.4	32.9	38.1	35.4	0	Positive, reactive	Exposed	3	Use hormonal contraceptives
531413166	0	83.2	86.3	77.5	43.8	44.4	42.7	5	9.68	24.5	52.7	51.4	55	6.01	11.2	31.6	8	Negative, nonreactive	Unexposed	12	Had menses in 35
531413268	0	81.7	91.4	87.4	24.4	35.9	57.9	42.1	38	21.9	29.9	39.3	66.3	51.5	41.5	25	3	Negative, nonreactive	Unexposed	0	Had menses in 35
531413665	0	65.7	83.3	59.6	NA	11	32.9	NA	58	18.6	NA	13.2	55.3	NA	69.6	31.2	0	Negative, nonreactive	Unexposed	30	Use hormonal contraceptives
531418161	0	89.8	77.2	68.2	22.1	43.1	47.6	36.2	14.4	15.9	24.6	55.8	69.9	40.3	18.6	23.4	2	Positive, reactive	Unexposed	25	Use hormonal contraceptives
531413864	0	79.3	NA	77.7	28.7	NA	42.8	27.6	NA	27.4	36.2	NA	55.1	34.8	NA	35.3	0	Negative, nonreactive	Unexposed	4	Use hormonal contraceptives
531413969	0	82.4	77.9	80.7	44.4	34.2	47.7	29.2	27.3	24.4	53.9	43.8	59.1	35.4	35	30.2	0	Negative, nonreactive	Unexposed	30	Use hormonal contraceptives
531417127	0	94	58.7		23.4	33.5		65.2	12.4		24.9	57		69.4	21.1		3	Negative, nonreactive	Exposed	12	Had menses in 35
531414427	0	82.9	78.9	75.2	33.3	51.5	47.7	35	20.6	22.1	89.4	97.7	98.9	42.2	26.1	29.4	8	Positive, reactive	Exposed	12	Had menses in 35
531414666	0	73.4	38.9	78	36.3	NA	46.5	29.1	NA	22.5	49.4	NA	59.6	39.7	NA	28.8	0	Positive, reactive	Unexposed	4	Had menses in 35
531415064	0	84.7	89	70	12.3	24.8	42.3	61.4	30.9	22.8	14.5	27.9	60.4	72.5	34.7	32.6	0	Positive, reactive	Unexposed	16	Use hormonal contraceptives
531421265	0	83.4	92.8		31.1	36.2		42	42.2		37.3	39		50.4	45.4		0	Negative, nonreactive	Unexposed	1	Had menses in 35
531415226	0	74.9	88.8	64.9	40.3	56.8	39.6	16.1	14.1	18.3	53.8	64	60.9	21.4	15.9	28.1	10	Indeterminate	Exposed	12	Had menses in 35
531415363	0	48.1	58.5	71.7	NA	NA	42.6	24.1	NA	22.4	NA	NA	59.4	50	NA	31.3	0	Negative, nonreactive	Unexposed	0	Secondary amenorrhea
531425664	0	61.9	70.6		31.7	27.9		25.6	23.3		51.3	39.5		41.3	33		0	Positive, reactive	Unexposed	0	Had menses in 35
531433564	0	70.8	90.8		47.3	15.2		13.4	45.5		66.8	16.7		18.9	50.1		0	Positive, reactive	Unexposed	0	Had menses in 35
531418027	0	79.3	85.5	73.8	26.1	27.3	42	35.3	45.8	23.9	32.9	32	56.9	44.5	53.6	32.4	10	Positive, reactive	Exposed	0	Had menses in 35
531433863	0	10.4	74.7		NA	24.9		NA	35.9		NA	33.3		NA	48.1		0	Negative, nonreactive	Unexposed	6	Use hormonal contraceptives
531418462	0	72.2		72.6	31		44.8	19.8		20.5	42.9		61.8	27.5		28.3	0	Negative, nonreactive	Unexposed	1	Use hormonal contraceptives
531435560	0	56.6	68.4		23.4	39.9		22.3	24.6		41.4	58.3		39.4	36		0	Negative, nonreactive	Unexposed	12	Use hormonal contraceptives
531418660	0	50	79.8	75.9	NA	37.2	43.4	NA	27.6	23.9	NA	46.6	57.2	NA	34.6	31.4	0	Negative, nonreactive	Unexposed	8	Had menses in 35
531418766	0	63.3	86.3	80.2	43.5	NA	36.1	12.4	47	35.7	68.8	NA	45	19.5	54.4	44.5	0	Indeterminate	Unexposed	8	Had menses in 35
531418828	0	63.7	56.4	76.6	23.4	NA	44	25.8	NA	24.7	36.7	NA	57.5	40.5	NA	32.3	0	Positive, reactive	Exposed	0	Use hormonal contraceptives
531420561	0	86	90.3		44.7	36.8		22.1	38.3		52	40.8		25.7	42.4		1	Negative, nonreactive	Unexposed	4	Use hormonal contraceptives
531419366	0	84.9	55.2	70.2	37.7	NA	42.7	31.3	NA	16	44.4	NA	60.8	36.9	NA	22.8	0	Positive, reactive	Unexposed	12	Secondary amenorrhea
531419463	0	79.2	77.3	80.3	35.6	27.8	47.8	27.7	32.9	21	45	36	59.5	35	42.6	26.2	0	Negative, nonreactive	Unexposed	4	Had menses in 35
531419569	0	65.3	49.2	58.3	40.5	NA	33.3	15.8	32.2	16.8	62	NA	57.1	24.3	65.5	28.8	8	Positive, reactive	Unexposed	12	Had menses in 35
531419765	0	NA	90.3	80.6	NA	32	58.1	NA	48.5	18.6	NA	95.5	99.1	NA	53.7	23.1	0	Positive, reactive	Unexposed	12	Use hormonal contraceptives
531439263	0	80.1	85.4	71.9	19.4	19.2	47.7	46.6	56.8	17.9	24.2	22.4	66.2	58.1	66.5	24.9	0	Indeterminate	Unexposed	8	Had menses in 35
531419868	0	87	57.8	74.7	32	19	42.2	35.9	27.2	23.3	36.8	32.8	56.5	41.3	47	31.2	0	Positive, reactive	Unexposed	4	Secondary amenorrhea
531419960	0	58.2	90	66.2	28	28.5	30	8.79	38.7	29.4	48.1	31.6	45.4	15.1	43	44.4	0	Negative, nonreactive	Unexposed	4	Use hormonal contraceptives
531420165	0	77.6		63.1	52.2		36.9	15.1		17.8	67.4		58.5	19.4		28.2	0	Negative, nonreactive	Unexposed	16	Use hormonal contraceptives
531435166	0	85.7	54.5	77.4	NA	NA	39.8	70.1	NA	27.8	NA	NA	51.4	81.8	NA	35.9	0	Indeterminate	Unexposed	5	Had menses in 35
531420669	0	82.5	53.5	79.9	55.9	26.5	35	18.5	14.8	35.4	67.7	49.6	43.8	22.4	27.6	44.4	0	Negative, nonreactive	Unexposed	4	Had menses in 35
531417764	0	76	60.2		46.2	32.4		23.3	19.5		60.7	53.9		30.7	32.4		10	Positive, reactive	Unexposed	8	Secondary amenorrhea
531420762	0	80.1	90.6	67.1	38	19.1	44.9	31.8	57.9	14.3	47.4	21.1	66.9	39.7	63.8	21.3	0	Positive, reactive	Unexposed	8	Secondary amenorrhea
531423964	0	60.8	79.5	58.7	37.9	35.6	30.2	14.8	4.11	16.1	62.4	44.8	51.5	24.4	5.17	27.5	2	Negative, nonreactive	Unexposed	2	Had menses in 35
531420860	0	80.8	92	62	23.8	16	33.7	34.7	47.4	20	29.4	17.4	54.3	43	51.6	32.3	0	Positive, reactive	Unexposed	8	Use hormonal contraceptives
531421168	0	74.4	88.2	74.2	39.5	52.4	45.9	23.1	28.8	17.1	53.1	59.3	61.8	31	32.7	23	2	Positive, reactive	Unexposed	4	Use hormonal contraceptives
531421360	0		NA	72.2		NA	42.1		NA	26.9		NA	58.3		NA	37.2	9	Positive, reactive	Unexposed	12	Had menses in 35
531421723	0	87.1	68.9	73.6	29.3	34.8	40.9	40.9	23.7	23.5	33.7	50.5	55.5	46.9	34.4	31.9	0	Negative, nonreactive	Exposed	1	Use hormonal contraceptives
531422065	0	84.9	94.7	87.3	NA	11.1	46.4	63.1	71.3	30.9	NA	11.7	53.1	74.3	75.3	35.4	1	Negative, nonreactive	Unexposed	2	Use hormonal contraceptives
531423462	0	89.8	94.1	70.4	25	16.1	37.7	50.9	69.1	25.4	27.8	17.1	53.5	56.7	73.5	36.1	0	Negative, nonreactive	Unexposed	25	Had menses in 35
531422567	0	71.9	66.1	80.8	33.3	22.4	41.6	27.7	31.5	29	46.4	33.9	51.5	38.6	47.7	36	0	Negative, nonreactive	Unexposed	8	Use hormonal contraceptives
531419067	0	72.2	NA		46.3	NA		17.2	NA		64	NA		23.8	NA		0	Positive, reactive	Unexposed	4	Use hormonal contraceptives
531422768	0	93.6	88.3	81.4	22.8	31.2	55.2	56.9	50.5	18.1	24.3	35.4	67.8	60.8	57.2	22.3	0	Negative, nonreactive	Unexposed	4	Secondary amenorrhea
531423766	0	73.1	79.8	48.7	20.3	17.8	23.7	43.2	46	16.6	27.8	22.3	48.8	59.1	57.7	34.1	0	Negative, nonreactive	Unexposed	0	Had menses in 35
531423263	0	52.5	39.9	65	25	17.7	33.8	21.2	16.1	25.4	47.6	44.4	52	40.5	40.4	39.1	0	Negative, nonreactive	Unexposed	16	Use hormonal contraceptives
531423367	0	92	62.6	82.6	38.1	32.2	51.2	44.8	12.2	24.7	41.4	51.4	61.9	48.7	19.4	29.9	0	Negative, nonreactive	Unexposed	12	Secondary amenorrhea
531429468	0	92.1	90.8	69	53.9	57.3	46.9	25.7	14.1	18.2	91.8	92.2	97.9	27.9	15.5	26.4	0	Negative, nonreactive	Unexposed	4	Had menses in 35
531423565	0	75.4	18.5	80.5	50.5	NA	34.1	17.7	NA	35.3	67	NA	42.4	23.5	NA	43.8	0	Positive, reactive	Unexposed	8	Had menses in 35
531423660	0	70.4	96.2	74.9	42	13.9	49.1	17.9	76	19.8	59.6	14.5	65.5	25.4	79	26.4	0	Negative, nonreactive	Unexposed	1	Had menses in 35
531434265	0	76.3	88.2	80.2	36.4	26	49.2	28	53.4	25.8	47.6	29.4	61.3	36.7	60.6	32.1	0	Negative, nonreactive	Unexposed	4	Had menses in 35
531424162	0	63.5	56.4	69.5	22	21.5	52.3	10.8	4.28	10.7	34.6	38.2	75.2	16.9	7.6	15.4	0	Negative, nonreactive	Unexposed	8	Use hormonal contraceptives
531424463	0	61.2	16.2	67.8	17.4	NA	38.3	35.1	NA	21.1	28.4	NA	56.6	57.4	18.2	31.2	0	Negative, nonreactive	Unexposed	9	Use hormonal contraceptives
531430261	0	83.4	69.9	76.1	34.2	26.6	53.2	39.7	37.4	18.9	96.2	95.9	99.1	47.6	53.6	24.8	0	Negative, nonreactive	Unexposed	12	Had menses in 35
531424569	0	57.6	78.5	80.1	NA	29.6	40.9	21.7	36.8	31.9	NA	37.7	51.1	37.7	46.8	39.9	0	Positive, reactive	Unexposed	12	Secondary amenorrhea
531424765	0	83.2	46.7	65.1	38.1	NA	43.2	29.9	NA	14.4	45.7	NA	66.3	35.9	NA	22.1	1	Negative, nonreactive	Unexposed	0	Had menses in 35
531424960	0	91.9	83.1	50.3	35.8	30.5	18.2	48.3	44.7	27.6	39	36.6	36.2	52.6	53.7	54.7	0	Negative, nonreactive	Unexposed	1	Had menses in 35
531425461	0	77.6	94.4	76.8	38	8.38	43.1	30.2	81.4	27.7	49	8.87	56.1	38.9	86.2	36.1	0	Negative, nonreactive	Unexposed	6	Secondary amenorrhea
531425525	0	71.9	100	57.2	25.8	NA	38.8	26.2	NA	12.8	35.8	NA	67.8	36.4	NA	22.4	0	Positive, reactive	Exposed	0	Had menses in 35
531433269	0	76.9	57.3	77.6	34.3	28.1	46.3	33.1	15.6	23.5	44.6	49.1	59.7	43.1	27.3	30.3	0	Negative, nonreactive	Unexposed	10	Had menses in 35
531425767	0	20.7	91.2	83.3	9.49	21.3	52.6	2.09	62	25.1	45.8	23.3	63.2	10.1	67.9	30.2	0	Positive, reactive	Unexposed	0	Had menses in 35
531425865	0	71.7	40.9	79.3	31.4	NA	44	28.5	NA	26.8	43.8	NA	55.5	39.7	NA	33.8	0	Negative, nonreactive	Unexposed	10	Use hormonal contraceptives
531425963	0	67.9	100	73.9	38.4	NA	54.1	18.8	NA	13.3	56.6	NA	73.3	27.6	NA	18	0	Positive, reactive	Unexposed	9	Use hormonal contraceptives
531438262	0	77.2	64.9	88	35.2	11.1	58.4	31.4	41.6	22.3	45.6	17.1	66.3	40.7	64.1	25.3	0	Negative, nonreactive	Unexposed	12	Had menses in 35
531426060	0	1.13	53.5	77.4	NA	10.2	40.3	NA	36.8	29.4	NA	19	52.1	NA	68.8	37.9	0	Positive, reactive	Unexposed	4	Use hormonal contraceptives
531426465	0	76.4	69	63.3	36.9	31.7	37.4	21	23.9	21.9	48.3	45.9	59.2	27.6	34.6	34.7	1	Positive, reactive	Unexposed	20	Secondary amenorrhea
531435063	0		75.3	81.1		34.3	36.8		28.3	33.4		45.5	45.4		37.6	41.2	0	Negative, nonreactive	Unexposed	14	Had menses in 35
531426668	0	73.2	80	70.3	45.8	NA	43.8	17.2	45.7	19.6	62.6	NA	62.2	23.4	57.1	27.9	0	Negative, nonreactive	Unexposed	8	Use hormonal contraceptives
531426763	0		53.8	89.8		NA	56.9		NA	23		NA	63.4		NA	25.6	8	Negative, nonreactive	Unexposed	12	Had menses in 35
531440661	0	83.7	77.4	67.5	9.79	11	36.6	67.3	56.2	19.4	11.7	14.2	54.2	80.5	72.6	28.8	0	Negative, nonreactive	Unexposed	10	Had menses in 35
531427066	0	65.5	32.4	81.2	41	NA	45.8	19.3	NA	28.9	96.8	NA	97.4	29.4	NA	35.6	0	Positive, reactive	Unexposed	8	Secondary amenorrhea
531427224	0	76.5	78.5	67.9	21.9	47	45.9	36	20.1	14.4	28.6	59.8	67.6	47.1	25.6	21.1	0	Positive, reactive	Exposed	0	Use hormonal contraceptives
531428321	0	80.7	87.8	72.7	36.3	27.7	40.8	34.4	51	24.8	45	31.6	56.1	42.7	58.1	34.1	10	Positive, reactive	Exposed	10	Had menses in 35
531429021	0	93.7	91.8	70.3	42.5	36.3	41.4	38.2	33	19.5	45.4	39.5	58.8	40.7	35.9	27.7	0	Negative, nonreactive	Exposed	2	Use hormonal contraceptives
531439964	0	76	NA	75.3	20.4	NA	55	47.2	NA	14.8	26.8	NA	73	62.1	NA	19.7	0	Negative, nonreactive	Unexposed	6	Had menses in 35
531440366	0	34	23.3	82.7	11.8	NA	50.4	17.6	NA	24.6	34.6	NA	61	51.9	NA	29.8	0	Negative, nonreactive	Unexposed	4	Had menses in 35
531429863	0	63.9	66.1	67.7	25.6	42.3	52.6	28.4	15.5	10	40	63.9	77.7	44.4	23.5	14.8	0	Positive, reactive	Unexposed	10	Had menses in 35
531430123	0	61.3	65.7	76.5	17.8	34.6	38.5	24.1	17.8	30.2	29.1	52.7	50.4	39.3	27.1	39.4	0	Positive, reactive	Exposed	7	Secondary amenorrhea
531431121	0	93.5	92.2	76.7	48.8	29.9	46	33.2	38.4	22.8	52.2	32.4	60	35.5	41.7	29.7	0	Positive, reactive	Exposed	7	Had menses in 35
531430369	0	87.5	78.1	70.7	33.8	51.9	44	40.4	15.7	22.2	38.7	66.4	62.2	46.2	20.1	31.5	0	Negative, nonreactive	Unexposed	23	Use hormonal contraceptives
531431463	0	76.8	87.3	61.6	50.2	46.1	34.8	18.6	32.8	19.7	65.4	52.8	56.5	24.3	37.6	31.9	0	Negative, nonreactive	Unexposed	8	Use hormonal contraceptives
531431661	0	77.6	84.9	75.7	32.8	35.6	49.9	22.9	29.5	19.3	42.3	42	66	29.6	34.8	25.5	3	Positive, reactive	Unexposed	3	Use hormonal contraceptives
531440569	0	76	87.4	75	39.7	35	41	23.2	32.9	27.3	52.3	40.1	54.7	30.5	37.7	36.4	0	Positive, reactive	Unexposed	12	Had menses in 35
531431868	0	69.2	74.5	79.6	NA	36.3	46.4	3.85	23.6	20.9	NA	48.7	58.3	5.56	31.6	26.2	8	Negative, nonreactive	Unexposed	0	Had menses in 35
531432165	0	81.8	77.1	76.6	28.4	12.3	44.2	46.2	49.2	25.3	34.7	16	57.7	56.4	63.8	33.1	2	Negative, nonreactive	Unexposed	0	Use hormonal contraceptives
531440463	0	78	75.8	78.5	36.9	38.1	43.7	22.8	26.6	24.8	47.2	50.3	55.7	29.2	35.1	31.6	0	Positive, reactive	Unexposed	3	Had menses in 35
531432226	0	76.2	25.6	83.3	NA	NA	57.6	NA	NA	20.7	NA	NA	69.2	NA	NA	24.8	8	Positive, reactive	Exposed	0	Unknown
531432520	0	71.7	92.8	87.3	43.6	10.6	47.2	21.7	78	33.7	60.9	11.4	54.1	30.3	84.1	38.6	0	Positive, reactive	Exposed	3	Use hormonal contraceptives
531432762	0	NA	67.9	74.9	NA	NA	53	NA	7.14	14.7	NA	NA	70.7	NA	10.5	19.6	1	Negative, nonreactive	Unexposed	0	Use hormonal contraceptives
531437465	0	56.5	51.8	66.1	16.4	15.8	32.3	25.1	28.6	27.8	29.1	30.4	48.9	44.4	55.3	42	0	Positive, reactive	Unexposed	12	Had menses in 35
531432968	0	92.3	81.6	70.4	33.9	42.9	35.1	49.3	23.2	27.2	36.7	52.5	49.9	53.4	28.4	38.6	0	Negative, nonreactive	Unexposed	2	Secondary amenorrhea
531433361	0	83.9	89.6	67.3	27.3	27.9	44.8	49.8	56.7	16	32.5	31.1	66.5	59.4	63.2	23.7	0	Positive, reactive	Unexposed	3	Had menses in 35
531433468	0	85.2	62.4	80.4	14.8	23.3	55.3	67.1	33.7	17.7	17.4	37.3	68.7	78.7	53.9	22	0	Negative, nonreactive	Unexposed	6	Secondary amenorrhea
531434360	0	82.3	67.3	65.3	42.7	33.8	38.6	28.2	25.5	19.8	52	50.2	59.1	34.3	37.9	30.4	0	Positive, reactive	Unexposed	12	Use hormonal contraceptives
531434469	0	90	93.8	74.2	22.9	26.2	41.7	59.6	57.6	21.8	25.4	27.9	56.2	66.2	61.4	29.4	8	Negative, nonreactive	Unexposed	16	Had menses in 35
531434667	0	82.6	85	65.6	25.5	41.8	42.4	43	32.1	17.5	30.9	49.2	64.6	52.1	37.8	26.7	0	Negative, nonreactive	Unexposed	0	Use hormonal contraceptives
531434764	0	92.4	77.6	79.8	27.5	51.7	38.4	60.1	17.4	32.6	29.8	66.5	48.1	65	22.4	40.8	0	Negative, nonreactive	Unexposed	8	Use hormonal contraceptives
531434862	0	69.3	67.7	69.7	21.4	30.3	41.3	25.7	10.8	20.4	30.9	44.7	59.2	37.1	15.9	29.2	0	Positive, reactive	Unexposed	9	Use hormonal contraceptives
531430866	0	79.9			35.8			32.7			44.9			40.9			0	Positive, reactive	Unexposed	26	Had menses in 35
531435467	0	77.2	91.7	76.7	12.1	30.9	43.6	46.7	41.2	20.4	15.6	33.7	56.9	60.5	44.9	26.6	0	Negative, nonreactive	Unexposed	10	Use hormonal contraceptives
531438566	0	98	51.2	79.3	16.6	12	42.4	67	24	29.4	16.9	23.4	53.5	68.4	46.9	37	2	Indeterminate	Unexposed	12	Secondary amenorrhea
531437763	0	79.6	85.6	56.5	23.6	25.1	31.7	35	39.5	14.7	29.7	29.3	56.1	44	46.2	26	1	Negative, nonreactive	Unexposed	4	Secondary amenorrhea
531435969	0	77.6	78.6	74.3	32.3	23.1	46.1	28.2	33.1	20.4	41.7	29.3	62.1	36.3	42.1	27.5	0	Positive, reactive	Unexposed	12	Use hormonal contraceptives
531436163	0	76.9	96.8	88.4	26.4	5.9	54.3	36.3	87.4	20.9	34.3	6.1	61.4	47.2	90.3	23.7	0	Negative, nonreactive	Unexposed	8	Use hormonal contraceptives
531430460	0	69.5	22		34.9	7.58		23	5.11		50.2	34.4		33.1	23.2		0	Negative, nonreactive	Unexposed	10	Use hormonal contraceptives
531436464	0	67.8	76	74.9	NA	13.6	56.6	23.7	53.2	14.4	NA	17.9	75.5	35	70.1	19.3	0	Positive, reactive	Unexposed	12	Use hormonal contraceptives
531436662	0		87.4	77.2		32	33.4		44.9	23.8		36.6	43.3		51.3	30.8	0	Negative, nonreactive	Unexposed	12	Secondary amenorrhea
531437024	0	95.6	89.7	79.4	12.2	46.2	53	74.4	34.8	20.1	12.8	51.5	66.8	77.8	38.8	25.3	8	Positive, reactive	Exposed	0	Had menses in 35
531438368	0	97.3	82	65.9	71.8	46.9	40.2	18.3	26.9	22.2	73.7	57.2	61	18.8	32.8	33.7	0	Negative, nonreactive	Unexposed	12	Secondary amenorrhea
531437861	0	81.4	92.4	77.9	32.3	41.8	36.4	39	42.9	31.3	39.7	45.3	46.8	47.9	46.5	40.1	0	Negative, nonreactive	Unexposed	12	Use hormonal contraceptives
531439766	0	83.1	82.4	77.2	22	44.8	59.9	52.6	32.7	12	26.4	54.3	77.6	63.3	39.7	15.5	0	Negative, nonreactive	Unexposed	14	Use hormonal contraceptives
531440162	0	77.7	71.9	81.5	30.3	49.4	45.9	32.5	15.2	25.7	39	68.7	56.3	41.8	21.2	31.6	0	Negative, nonreactive	Unexposed	26	Use hormonal contraceptives
531400524	6	43.9	78.7	74.2	17.9	41.8	43.5	16.8	24.7	23.4	40.7	53	58.6	38.4	31.4	31.5	8	Positive, reactive	Exposed	0	Had menses in 35
531423161	0																3	Negative, nonreactive	Unexposed	0	Use hormonal contraceptives
531400629	6			78.3			46.6			22.6			59.4			28.8	8	Positive, reactive	Exposed	2	Unknown
531405727	6	92.8	87.3	74.8	46.8	35.5	47.4	29.2	35.8	21.8	50.4	40.7	63.4	31.4	41	29.2	8	Positive, reactive	Exposed	0	Secondary amenorrhea
531424661	0																1	Positive, reactive	Unexposed	8	Use hormonal contraceptives
531431026	6	83.6	95.5	73.6	47.7	41.3	43.8	22.9	39.8	23.3	57.1	43.2	59.5	27.4	41.7	31.6	8	Negative, nonreactive	Exposed	0	Had menses in 35
531431765	6	5.41	18.2	81.7	NA	NA	50.6	NA	NA	24.1	NA	NA	61.9	NA	NA	29.5	10	Negative, nonreactive	Unexposed	8	Had menses in 35
531405164	6	84.1	73.9		39	30.3		38	33.7		46.4	41		45.2	45.6		8	Negative, nonreactive	Unexposed	12	Had menses in 35
531416567	6		66.7			NA			20			NA			30		8	Positive, reactive	Unexposed	14	Had menses in 35
531403069	0			59.9			33.3			18.5			55.6			30.8	8	Negative, nonreactive	Unexposed	4	Had menses in 35
531437266	6	68.9	90.2	80.7	NA	28.9	42.2	17.8	55.4	27.6	NA	32	52.2	25.8	61.4	34.1	9	Negative, nonreactive	Unexposed	1	Had menses in 35
531436769	6	88.9	83.2	82	23.1	24.2	46.6	52.9	47.4	29.2	26	29.1	56.9	59.5	57	35.7	8	Positive, reactive	Unexposed	12	Had menses in 35
531418263	0	72.6		71.4	46.8		37.6	17		29	64.4		52.6	23.4		40.6	9	Negative, nonreactive	Unexposed	13	Secondary amenorrhea
531407162	0	93.7	95.9	86.8	74.1	77	64.6	13.1	11.9	16.8	79.1	80.3	74.4	14	12.4	19.3	8	Negative, nonreactive	Unexposed	8	Use hormonal contraceptives
531411260	0	92.8	63.4	70	34.4	32.7	38.4	43.4	19	24.8	37.1	51.5	54.8	46.8	29.9	35.5	8	Negative, nonreactive	Unexposed	8	Use hormonal contraceptives
531416962	6	83.1	75.6	87	46.9	NA	62	23.5	12.2	18.2	56.4	NA	71.2	28.3	16.1	20.9	7	Negative, nonreactive	Unexposed	12	Use hormonal contraceptives
531439565	0	35.7	73	63.8	NA	22.5	40.7	NA	44.7	17.7	NA	30.9	63.8	NA	61.3	27.7	8	Negative, nonreactive	Unexposed	12	Use hormonal contraceptives
531434061	6	60.4	89.2	55.9	21.8	14	32.9	20.8	59.5	15.4	36.1	15.7	58.8	34.4	66.7	27.5	8	Negative, nonreactive	Unexposed	12	Use hormonal contraceptives
531407366	0	77.2	89.6	77.3	30.5	37	47.6	31.7	42.7	22.1	39.5	41.3	61.6	41.1	47.7	28.6	7	Negative, nonreactive	Unexposed	4	Use hormonal contraceptives
531416123	0	53.3	81	57.8	23	34.2	33.9	21.8	33.8	16.9	43.2	42.3	58.7	40.9	41.7	29.3	10	Positive, reactive	Exposed	8	Use hormonal contraceptives
531438865	0	NA	89.4	83.3	NA	40.1	58.9	NA	38.2	17.9	NA	44.8	70.7	NA	42.7	21.5	9	Positive, reactive	Unexposed	18	Use hormonal contraceptives
531437668	0		78	66.5		34.7	44.3		25.4	16.6		44.6	66.7		32.6	25	9	Positive, reactive	Unexposed	4	Use hormonal contraceptives
531426266	0	76.5	30.5	75.3	36.5	NA	40.2	30.2	NA	26.7	47.7	NA	53.4	39.5	NA	35.5	8	Positive, reactive	Unexposed	12	Use hormonal contraceptives
531418367	0	77.1	59.8	67.6	26.1	14.6	45.2	21.7	27.4	17.6	33.9	24.4	66.8	28.1	45.8	26	8	Positive, reactive	Unexposed	16	Use hormonal contraceptives
531423068	6	92.8	80.3	74.9	23.2	9.42	48	63.2	62.3	22	25.1	11.7	64.1	68.2	77.7	29.4	8	Positive, reactive	Unexposed	0	Use hormonal contraceptives
531438461	0	93.7	80.4		20.7	13.8		66.1	58.9		22.1	17.1		70.6	73.3		8	Positive, reactive	Unexposed	8	Use hormonal contraceptives

## Sheet: Figure 2
		Blank cell = sample not provided/processed; NA = insufficient cells isolated for flow cytometry analysis
		Figure 2A			Figure 2B			Figure 2C			Clinical Data
Study participant ID number (PTID)	Visit (Month)	CX %CCR5+ of Tconv Cells	VT %CCR5+ of Tconv Cells	PBMC %CCR5+ of Tconv Cells	CX %HLA-DR+ of Tconv	VT %HLA-DR+ of Tconv	PBMC %HLA-DR+ of Tconv	CX %CD69+CD103+ of Tconv Cells	VT %CD69+CD103+ of Tconv Cells	PBMC %CD69+CD103+ of Tconv Cells	Nugent Score	HSV2 Serology	HIV Exposure	Unprotected sex acts last 30 days	Hormonal Contraceptive Use
531400125	0	75.2	82.9	20.1	36	25.5	9.4	21.4	53.4	0.032	0	Positive, reactive	Exposed	0	Use hormonal contraceptives
531400362	0		94.2	5.81		43	3.08		61.2	0.012	0	Negative, nonreactive	Unexposed	7	Use hormonal contraceptives
531400426	0	14.7	90.2	22.9	3.5	42.6	8.82	0	41	0.00811	0	Positive, reactive	Exposed	0	Had menses in 35
531429760	0	50.8	96.2	6.3	9.09	52.4	4	2.65	32.1	0.013	0	Negative, nonreactive	Unexposed	10	Had menses in 35
531400761	0			9.52			3.99			0.013	0	Negative, nonreactive	Unexposed	8	Secondary amenorrhea
531401169	0	81.7	75.4	12.2	20.9	17.2	6.71	25.2	30.3	0.058	0	Negative, nonreactive	Unexposed	6	Had menses in 35
531401266	0		82.8	12		27	5.48		17.6	0.026	0	Negative, nonreactive	Unexposed	8	Use hormonal contraceptives
531412926	0	6.84	25	11.5	3.42	9.38	4.08	0	15.6	0.00738	0	Negative, nonreactive	Exposed	1	Unknown
531401763	0	82.1	10.3	9.08	52.6	3.45	5.59	49.1	0	0.015	0	Not tested	Unexposed	8	Had menses in 35
531402163	0	65.1	92.1	20.5	51.2	44.1	4.88	14	49	0.00937	8	Negative, nonreactive	Unexposed	14	Had menses in 35
531402464	0	70.5	88.9	8.36	51.8	64.2	5.51	9.64	47	0.041	3	Positive, reactive	Unexposed	1	Had menses in 35
531402662	0			6.73			2.43			0.0047	2	Indeterminate	Unexposed	12	Use hormonal contraceptives
531406762	0	NA	NA		NA	NA		NA	NA		0	Negative, nonreactive	Unexposed	12	Had menses in 35
531402961	0	10.3	NA	4.95	13.8	NA	3.71	0	NA	0.01	0	Negative, nonreactive	Unexposed	0	Secondary amenorrhea
531403566	0	NA	76.9	9.03	NA	19.7	6.22	NA	17.5	0.091	0	Negative, nonreactive	Unexposed	1	Had menses in 35
531424868	0	NA	NA	18.9	NA	NA	7.37	NA	NA	0.0055	0	Negative, nonreactive	Unexposed	12	Had menses in 35
531403963	0	75.2	90.2	8.98	25.1	24.2	3.99	2.42	15	0.00331	1	Positive, reactive	Unexposed	6	Had menses in 35
531403368	0	21.6	83.1		5.54	22.1		0.071	24.4		1	Indeterminate	Unexposed	5	Secondary amenorrhea
531404367	0			22.8			4.54			0.00655	8	Positive, reactive	Unexposed	3	Secondary amenorrhea
531404624	0	6.51	NA	7.16	2.79	NA	3.27	0	NA	0.00379	0	Negative, nonreactive	Exposed	0	Had menses in 35
531416663	0	NA	69.2	19.1	NA	14.1	1.92	NA	30.8	0.00841	0	Negative, nonreactive	Unexposed	8	Had menses in 35
531405065	0	69.9	18.2	7.51	32.8	0.91	2.04	13.9	0	0.00121	0	Positive, reactive	Unexposed	12	Had menses in 35
531405261	0	NA	91.2	9.59	NA	42.3	5.66	NA	56.5	0.0055	8	Positive, reactive	Unexposed	8	Had menses in 35
531405567	0	NA	51.1	20.2	NA	7.52	9.89	NA	4.51	0.023	1	Negative, nonreactive	Unexposed	12	Had menses in 35
531414167	0	27.1	86.6	8.98	8.13	43.3	2.95	3.67	16.5	0.00541	0	Negative, nonreactive	Unexposed	3	Had menses in 35
531405663	0	35.2	37.6	22.5	12.1	10.7	8.6	6.53	15.4	0.00654	0	Positive, reactive	Unexposed	14	Had menses in 35
531406561	0	25	68.6	11.6	4.55	19.6	1.73	0	21.6	0.00224	0	Negative, nonreactive	Unexposed	12	Had menses in 35
531406824	0	NA	22.3	9.76	NA	6.99	4	NA	0	0.00583	0	Positive, reactive	Exposed	0	Use hormonal contraceptives
531438069	0	32.3	41.3	7.29	26.2	21	3.65	18.8	17.5	0.022	1	Positive, reactive	Unexposed	25	Had menses in 35
531407026	0	36.7	97.4	15.5	12.2	48.7	6.15	7.88	73.1	0.00824	0	Positive, reactive	Exposed	0	Had menses in 35
531425327	0	78.1	95.6	9.21	59.6	50.7	5.61	36.8	44.9	0	1	Negative, nonreactive	Exposed	8	Secondary amenorrhea
531407765	0	87.8	81.3	14.7	64	41.3	10.6	38.9	49.3	0.028	0	Positive, reactive	Unexposed	8	Had menses in 35
531407868	0	32.8	93.9	13.1	9.38	48.5	2.59	9.38	42.4	0.027	0	Negative, nonreactive	Unexposed	30	Had menses in 35
531408361	0	38.5	82.9	4.13	7.44	34.3	3.23	0.7	30.5	0.00373	0	Negative, nonreactive	Unexposed	20	Had menses in 35
531408468	0	59.8	76.7	28.9	21	10.5	9.21	15.1	32.8	0.012	2	Negative, nonreactive	Unexposed	20	Use hormonal contraceptives
531408760	0		33.3	33.1		19.4	12.1		11.1	0.00541	2	Positive, reactive	Unexposed	8	Secondary amenorrhea
531409020	0	65.3	67.8	7.99	24.5	18	2.92	18.4	10.1	0.00634	0	Negative, nonreactive	Exposed	0	Had menses in 35
531436260	0	NA	3.03	14.7	NA	6.06	7.2	NA	3.03	0.00686	1	Negative, nonreactive	Unexposed	8	Use hormonal contraceptives
531409127	0	20		15.5	6.67		3.95	4.44		0.012	0	Positive, reactive	Exposed	0	Secondary amenorrhea
531409265	0	24.3	36.6	9.08	9.54	9.03	4.14	3	0.48	0	0	Negative, nonreactive	Unexposed	8	Secondary amenorrhea
531409360	0	29	27.1	14.4	7	4.96	4.72	3.86	1.6	0.039	3	Negative, nonreactive	Unexposed	1	Had menses in 35
531435665	0	74	100	6.93	48.7	72.4	4.62	50.6	72.4	0.005	1	Negative, nonreactive	Unexposed	12	Use hormonal contraceptives
531409667	0			15.7			4.33			0.075	8	Positive, reactive	Unexposed	0	Secondary amenorrhea
531409764	0	23.6	36.1	15.9	6.58	11.8	9.19	0.16	2.52	0.054	0	Positive, reactive	Unexposed	14	Use hormonal contraceptives
531410262	0	NA	75.6	5.43	NA	19.3	2.75	NA	17.6	0.028	8	Positive, reactive	Unexposed	16	Had menses in 35
531412060	0	35.1	28.9	14.7	13.5	10.9	4.3	10.8	2.19	0.014	0	Negative, nonreactive	Unexposed	20	Use hormonal contraceptives
531410327	0	11.9	90.9	7.55	4.52	10.4	5.08	2.87	2.6	0.011	8	Positive, reactive	Exposed	0	Had menses in 35
531410525	0	46.1	NA	16.9	24.5	NA	6.15	16.7	NA	0.019	0	Positive, reactive	Exposed	1	Had menses in 35
531410664	0	NA	94.2	25.2	NA	15.4	6.91	NA	55.8	0.0055	0	Negative, nonreactive	Unexposed	16	Use hormonal contraceptives
531415669	0	19.9	93.8	12.5	4.49	44.4	4.11	0.64	25	0.00178	0	Negative, nonreactive	Unexposed	12	Use hormonal contraceptives
531411122	0	16.4	18	19.6	7.01	3.92	4.51	0.65	0.19	0.11	0	Positive, reactive	Exposed	4	Use hormonal contraceptives
531411365	0	62.5	69.6	19.9	40.8	56.4	12.1	30	31.9	0.012	8	Indeterminate	Unexposed	3	Had menses in 35
531415561	0	29.7	NA	12.4	11.8	NA	5.31	0.36	NA	0.00741	2	Negative, nonreactive	Unexposed	4	Use hormonal contraceptives
531411527	0	NA	NA	10.4	NA	NA	3.39	NA	NA	0.006	8	Negative, nonreactive	Exposed	0	Had menses in 35
531411662	0	52.9	41.3	8.07	40.4	11.7	3.94	28.1	7.27	0.039	0	Positive, reactive	Unexposed	8	Use hormonal contraceptives
531440264	0	15.5	NA	4.65	5.46	NA	4.21	0.84	NA	0.00907	0	Negative, nonreactive	Unexposed	12	Use hormonal contraceptives
531411769	0	88	97.9	35.2	27.8	11.8	6.57	3.3	8.29	0.053	0	Negative, nonreactive	Unexposed	2	Had menses in 35
531411826	0	9.38	NA	16.6	8.59	NA	4.27	3.12	NA	0.014	0	Positive, reactive	Exposed	20	Use hormonal contraceptives
531411961	0	89.8	62.5	35	26.6	41	6.55	34.4	19.1	0.014	8	Negative, nonreactive	Unexposed	28	Had menses in 35
531440067	0	89.3	8.93	6.06	82.1	1.79	3.32	78.6	0	0.013	0	Negative, nonreactive	Unexposed	8	Use hormonal contraceptives
531412521	0	NA	78.4	15.1	NA	15.2	10.5	NA	46.4	0.00939	0	Negative, nonreactive	Exposed	0	Had menses in 35
531412763	0	50	37.6	10.7	30.6	25.7	5.22	22.4	23.8	0.00561	0	Negative, nonreactive	Unexposed	24	Use hormonal contraceptives
531417563	0	8.85			3.54			1.33			0	Negative, nonreactive	Unexposed	6	Use hormonal contraceptives
531413063	0	22.5	81.4	9.62	12.1	39.6	5.33	1.65	37.2	0.00384	0	Positive, reactive	Unexposed	12	Had menses in 35
531418923	0	47.9	84.3	13	29.6	29.2	3.91	32.5	24.7	0.00872	0	Positive, reactive	Exposed	3	Use hormonal contraceptives
531413166	0	89.3	94.5	13.7	66.4	63.6	4.12	47.7	41.8	0.02	8	Negative, nonreactive	Unexposed	12	Had menses in 35
531413268	0	88.8	88.6	9.2	13.8	30.8	1.45	75	77.3	0.00416	3	Negative, nonreactive	Unexposed	0	Had menses in 35
531413665	0	NA	74.7	15.1	NA	11	4.97	NA	33	0.049	0	Negative, nonreactive	Unexposed	30	Use hormonal contraceptives
531418161	0	86.2	79.2	11.9	29.5	33.3	1.93	29.9	27.8	0.015	2	Positive, reactive	Unexposed	25	Use hormonal contraceptives
531413864	0	NA	NA	14.6	NA	NA	5.08	NA	NA	0.00603	0	Negative, nonreactive	Unexposed	4	Use hormonal contraceptives
531413969	0	31	68.3	15.6	15.4	66.2	5.07	10.9	6.47	0.00608	0	Negative, nonreactive	Unexposed	30	Use hormonal contraceptives
531417127	0	68.6	24.7		24	13.7		15	5.48		3	Negative, nonreactive	Exposed	12	Had menses in 35
531414427	0	73.4	15.7	28.8	35.8	9.54	7.28	10.8	6.19	0.00971	8	Positive, reactive	Exposed	12	Had menses in 35
531414666	0	15.1	NA	10.3	4.99	NA	3.33	1.11	NA	0.036	0	Positive, reactive	Unexposed	4	Had menses in 35
531415064	0	93.1	91.1	11.1	75.9	55.6	4.23	56.9	52.2	0.028	0	Positive, reactive	Unexposed	16	Use hormonal contraceptives
531421265	0	77.4	87.7		20.5	23.8		31.1	22.6		0	Negative, nonreactive	Unexposed	1	Had menses in 35
531415226	0	72	39.2	10	71.3	29.6	3.08	60.8	26	0.012	10	Indeterminate	Exposed	12	Had menses in 35
531415363	0	NA	NA	9.38	NA	NA	3.82	NA	NA	0.0069	0	Negative, nonreactive	Unexposed	0	Secondary amenorrhea
531425664	0	23.1	34.2		5.95	15.1		0	1.37		0	Positive, reactive	Unexposed	0	Had menses in 35
531433564	0	9.92	87.3		3.82	34.9		0	28.6		0	Positive, reactive	Unexposed	0	Had menses in 35
531418027	0	88.7	80	65.3	25.2	24.2	8.41	39.6	40.3	0.011	10	Positive, reactive	Exposed	0	Had menses in 35
531433863	0	NA	37.7		NA	5.93		NA	2.54		0	Negative, nonreactive	Unexposed	6	Use hormonal contraceptives
531418462	0	62.2		31.1	14.2		3.09	3.66		0.00242	0	Negative, nonreactive	Unexposed	1	Use hormonal contraceptives
531435560	0	97.6	27.3		24.4	13.6		29.3	1.3		0	Negative, nonreactive	Unexposed	12	Use hormonal contraceptives
531418660	0	NA	91	18.9	NA	19.4	2.98	NA	25.4	0.022	0	Negative, nonreactive	Unexposed	8	Had menses in 35
531418766	0	7.2	NA	10.6	6.4	NA	8.67	0	NA	0.00274	0	Indeterminate	Unexposed	8	Had menses in 35
531418828	0	0	NA	11.1	3.45	NA	5.4	0	NA	0.00396	0	Positive, reactive	Exposed	0	Use hormonal contraceptives
531420561	0	96.4	98.8		83.3	77.5		46.1	38.4		1	Negative, nonreactive	Unexposed	4	Use hormonal contraceptives
531419366	0	85	NA	16.2	15.9	NA	6.45	66.4	NA	0.012	0	Positive, reactive	Unexposed	12	Secondary amenorrhea
531419463	0	97.2	95.1	12.6	30.6	40.8	2.39	91.7	74.6	0.00499	0	Negative, nonreactive	Unexposed	4	Had menses in 35
531419569	0	8.99	NA	13.3	1.06	NA	6.88	0	NA	0.016	8	Positive, reactive	Unexposed	12	Had menses in 35
531419765	0	NA	67.4	6.2	NA	28.5	2.37	NA	40.7	0	0	Positive, reactive	Unexposed	12	Use hormonal contraceptives
531439263	0	75	77.6	6.76	28.3	34.5	3.6	28.3	51.7	0.00816	0	Indeterminate	Unexposed	8	Had menses in 35
531419868	0	95.4	100	12.7	79.3	70.5	2.01	64.2	77.3	0.014	0	Positive, reactive	Unexposed	4	Secondary amenorrhea
531419960	0	90.2	99.7	21.5	58.8	63.3	7.41	51	86.7	0.033	0	Negative, nonreactive	Unexposed	4	Use hormonal contraceptives
531420165	0	60.7		19.5	25.8		5.47	43.6		0.026	0	Negative, nonreactive	Unexposed	16	Use hormonal contraceptives
531435166	0	NA	NA	14.8	NA	NA	2.48	NA	NA	0.013	0	Indeterminate	Unexposed	5	Had menses in 35
531420669	0	84.2	23	9.4	34.6	18	3.17	11.2	3.28	0.012	0	Negative, nonreactive	Unexposed	4	Had menses in 35
531417764	0	47.2	27.5		25.6	6.57		37.7	3.76		10	Positive, reactive	Unexposed	8	Secondary amenorrhea
531420762	0	78.6	94.3	13.8	58.9	26.2	7.88	53.4	37.9	0.011	0	Positive, reactive	Unexposed	8	Secondary amenorrhea
531423964	0	22.5	15.4	31	5.3	11.5	8.31	0.66	0	0.088	2	Negative, nonreactive	Unexposed	2	Had menses in 35
531420860	0	20.6	96.4	37.5	7.94	50	18.4	7.94	75	0.00393	0	Positive, reactive	Unexposed	8	Use hormonal contraceptives
531421168	0	3.48	23.6	9.54	4.76	5.62	4.31	0	0	0.011	2	Positive, reactive	Unexposed	4	Use hormonal contraceptives
531421360	0		NA	32.5		NA	11.8		NA	0.021	9	Positive, reactive	Unexposed	12	Had menses in 35
531421723	0	48.5	29.5	12	10.6	5.53	3	18.9	6.91	0.00571	0	Negative, nonreactive	Exposed	1	Use hormonal contraceptives
531422065	0	NA	65.4	8.85	NA	11.5	6.14	NA	21.2	0.00248	1	Negative, nonreactive	Unexposed	2	Use hormonal contraceptives
531423462	0	92.6	74.8	12	18.5	39.3	5.71	18.5	28.6	0.00664	0	Negative, nonreactive	Unexposed	25	Had menses in 35
531422567	0	50.6	81.1	16.4	29.9	32.4	8.85	22.1	62.2	0	0	Negative, nonreactive	Unexposed	8	Use hormonal contraceptives
531419067	0	14.3	NA		2.86	NA		0	NA		0	Positive, reactive	Unexposed	4	Use hormonal contraceptives
531422768	0	95.3	80.6	9.38	21.9	18.2	5.35	60.9	40.6	0.00642	0	Negative, nonreactive	Unexposed	4	Secondary amenorrhea
531423766	0	87.3	70.9	14.2	18.2	40.2	4.58	7.27	32.5	0	0	Negative, nonreactive	Unexposed	0	Had menses in 35
531423263	0	90	79.5	8.07	40	45.5	4.76	28.3	9.09	0.0099	0	Negative, nonreactive	Unexposed	16	Use hormonal contraceptives
531423367	0	58.3	59.5	6.65	19.9	0	2.84	16.1	0	0.00368	0	Negative, nonreactive	Unexposed	12	Secondary amenorrhea
531429468	0	80.4	99.1	20.9	61.5	80.2	6.79	52.4	56.6	0.023	0	Negative, nonreactive	Unexposed	4	Had menses in 35
531423565	0	7.79	NA	7.77	7.47	NA	8.03	1.3	NA	0.014	0	Positive, reactive	Unexposed	8	Had menses in 35
531423660	0	5.88	73.3	25.6	7.35	9.16	7.52	0	13.7	0.00612	0	Negative, nonreactive	Unexposed	1	Had menses in 35
531434265	0	26.3	98.5	11.4	13.8	39.7	2.93	13.8	85.3	0.016	0	Negative, nonreactive	Unexposed	4	Had menses in 35
531424162	0	59	47.6	13.6	50.5	41.4	7.28	37.2	29.8	0.00205	0	Negative, nonreactive	Unexposed	8	Use hormonal contraceptives
531424463	0	62.2	NA	14.8	26	NA	6.07	7.97	NA	0.011	0	Negative, nonreactive	Unexposed	9	Use hormonal contraceptives
531430261	0	33.5	68.7	9.07	9.11	14.5	3.26	4.68	20.1	0.0018	0	Negative, nonreactive	Unexposed	12	Had menses in 35
531424569	0	NA	61.1	16.8	NA	14.8	7.61	NA	18.1	0	0	Positive, reactive	Unexposed	12	Secondary amenorrhea
531424765	0	60.4	NA	12	21.9	NA	4.69	5.34	NA	0	1	Negative, nonreactive	Unexposed	0	Had menses in 35
531424960	0	87.1	98.2	39.4	39.9	53.9	8.63	31.1	46.4	0.026	0	Negative, nonreactive	Unexposed	1	Had menses in 35
531425461	0	9.59	77.3	21.7	4.11	22.2	5.44	0	26.1	0.00347	0	Negative, nonreactive	Unexposed	6	Secondary amenorrhea
531425525	0	70.1	NA	8.09	14.9	NA	4.46	32.8	NA	0.024	0	Positive, reactive	Exposed	0	Had menses in 35
531433269	0	13.8	3.7	20.6	17.2	3.7	5.22	0	0	0.00829	0	Negative, nonreactive	Unexposed	10	Had menses in 35
531425767	0	81.9	94.1	37.9	16.7	27.1	4.27	3.43	75.1	0	0	Positive, reactive	Unexposed	0	Had menses in 35
531425865	0	46.4	NA	7.85	27.5	NA	3.6	10.9	NA	0.00444	0	Negative, nonreactive	Unexposed	10	Use hormonal contraceptives
531425963	0	73.3	NA	12.9	40.7	NA	4.5	43	NA	0.018	0	Positive, reactive	Unexposed	9	Use hormonal contraceptives
531438262	0	21.7	89.7	17.2	8.05	3.45	5.29	2.64	44.8	0.034	0	Negative, nonreactive	Unexposed	12	Had menses in 35
531426060	0	NA	20.5	13.6	NA	9.09	7.6	NA	13.6	0.087	0	Positive, reactive	Unexposed	4	Use hormonal contraceptives
531426465	0	39.1	24.6	14.3	21.8	8.37	6.45	9.62	7.88	0.00297	1	Positive, reactive	Unexposed	20	Secondary amenorrhea
531435063	0		83.5	13.6		43.1	6.14		65.7	0.00242	0	Negative, nonreactive	Unexposed	14	Had menses in 35
531426668	0	17.4	NA	6.82	8.03	NA	3.37	5.02	NA	0.014	0	Negative, nonreactive	Unexposed	8	Use hormonal contraceptives
531426763	0		NA	6.21		NA	5.2		NA	0.0061	8	Negative, nonreactive	Unexposed	12	Had menses in 35
531440661	0	84.9	87.5	18.3	18.9	19.8	4.3	52.8	51	0.022	0	Negative, nonreactive	Unexposed	10	Had menses in 35
531427066	0	28.4	NA	27.1	5.88	NA	9.03	0	NA	0.00245	0	Positive, reactive	Unexposed	8	Secondary amenorrhea
531427224	0	94.6	13.4	10.6	60.2	4.77	1.03	50.5	1.77	0.042	0	Positive, reactive	Exposed	0	Use hormonal contraceptives
531428321	0	52.2	89.9	16.1	22.4	24.1	5.56	15.3	53.8	0.00772	10	Positive, reactive	Exposed	10	Had menses in 35
531429021	0	98.7	81.8	12.7	51.2	43	5.63	61.5	43.5	0.019	0	Negative, nonreactive	Exposed	2	Use hormonal contraceptives
531439964	0	57.7	NA	6.11	29.7	NA	2.86	30.6	NA	0.00744	0	Negative, nonreactive	Unexposed	6	Had menses in 35
531440366	0	100	NA	11.5	35.7	NA	4.68	57.1	NA	0.00736	0	Negative, nonreactive	Unexposed	4	Had menses in 35
531429863	0	79.4	28.8	9.34	14.4	4.08	3.9	6.11	0.49	0.0063	0	Positive, reactive	Unexposed	10	Had menses in 35
531430123	0	79.4	75.8	27.1	32.4	14.1	6.37	8.82	10.1	0.053	0	Positive, reactive	Exposed	7	Secondary amenorrhea
531431121	0	51.6	93.2	16.1	30.3	71.2	9.67	12.2	26.7	0.022	0	Positive, reactive	Exposed	7	Had menses in 35
531430369	0	100	86.8	13.4	66.7	63.7	7.48	52.6	37.4	0.014	0	Negative, nonreactive	Unexposed	23	Use hormonal contraceptives
531431463	0	26.4	98.6	10.3	7.03	21.3	4.46	7.67	27	0.00816	0	Negative, nonreactive	Unexposed	8	Use hormonal contraceptives
531431661	0	47.9	92.5	12.5	43.4	86.5	7.77	34.7	55.7	0.016	3	Positive, reactive	Unexposed	3	Use hormonal contraceptives
531440569	0	86.7	78.2	12.8	57.9	66.5	3.77	43.9	23.9	0.00766	0	Positive, reactive	Unexposed	12	Had menses in 35
531431868	0	NA	30.8	10.3	NA	20.1	3.07	NA	20.8	0	8	Negative, nonreactive	Unexposed	0	Had menses in 35
531432165	0	66.2	100	16.3	26.2	24.5	3.49	19.1	36.7	0.017	2	Negative, nonreactive	Unexposed	0	Use hormonal contraceptives
531440463	0	44.9	57	10.6	39.7	45.6	5.26	20.6	32.8	0.013	0	Positive, reactive	Unexposed	3	Had menses in 35
531432226	0	NA	NA	11.1	NA	NA	5.65	NA	NA	0.00317	8	Positive, reactive	Exposed	0	Unknown
531432520	0	7.03	93.9	14.5	1.62	19.5	6.52	0	72	0.00409	0	Positive, reactive	Exposed	3	Use hormonal contraceptives
531432762	0	NA	NA	10.7	NA	NA	3.48	NA	NA	0.00747	1	Negative, nonreactive	Unexposed	0	Use hormonal contraceptives
531437465	0	97.1	66	25.6	38.2	7.55	4.14	82.4	48.4	0.014	0	Positive, reactive	Unexposed	12	Had menses in 35
531432968	0	84.3	37.1	18.3	43.5	20.1	5.44	51.5	23.1	0.011	0	Negative, nonreactive	Unexposed	2	Secondary amenorrhea
531433361	0	93.7	86.6	6.22	31.6	37.8	5.05	54.6	60.8	0.00518	0	Positive, reactive	Unexposed	3	Had menses in 35
531433468	0	73.9	95.6	11.2	21.6	27.8	3.47	46.6	27.8	0.011	0	Negative, nonreactive	Unexposed	6	Secondary amenorrhea
531434360	0	96.2	62.6	8.97	3.77	4.58	5.9	88.7	10.7	0.00818	0	Positive, reactive	Unexposed	12	Use hormonal contraceptives
531434469	0	75.2	90.5	16.2	31.1	48.3	8.21	57.2	57	0.00775	8	Negative, nonreactive	Unexposed	16	Had menses in 35
531434667	0	77.7	73.4	8.12	30.8	17.2	3.02	13.7	10.9	0.011	0	Negative, nonreactive	Unexposed	0	Use hormonal contraceptives
531434764	0	77	10.2	2.96	30.6	2.67	2.8	38.6	1.07	0.015	0	Negative, nonreactive	Unexposed	8	Use hormonal contraceptives
531434862	0	90	85.6	19.5	53.3	58.5	10.7	33.3	22	0.013	0	Positive, reactive	Unexposed	9	Use hormonal contraceptives
531430866	0	29.8			5.26			5.26			0	Positive, reactive	Unexposed	26	Had menses in 35
531435467	0	97.8	89.6	8.9	51.7	40.6	5.5	32.6	35.5	0.00307	0	Negative, nonreactive	Unexposed	10	Use hormonal contraceptives
531438566	0	94.8	97.1	20.4	46.8	61.8	10.6	84.4	85.3	0.039	2	Indeterminate	Unexposed	12	Secondary amenorrhea
531437763	0	61.7	83.3	12.9	18.5	21.2	5.73	26.5	33.3	0.017	1	Negative, nonreactive	Unexposed	4	Secondary amenorrhea
531435969	0	57.2	63.3	14.9	39.1	37.2	5.28	23.9	16.7	0.00439	0	Positive, reactive	Unexposed	12	Use hormonal contraceptives
531436163	0	36.1	87.8	5.56	28.8	24.6	3.03	12.6	30.2	0.00401	0	Negative, nonreactive	Unexposed	8	Use hormonal contraceptives
531430460	0	24.9	62.8		5.37	4.65		2.39	0		0	Negative, nonreactive	Unexposed	10	Use hormonal contraceptives
531436464	0	NA	55.1	9.13	NA	12.9	2.49	NA	27	0.00473	0	Positive, reactive	Unexposed	12	Use hormonal contraceptives
531436662	0		65	12.4		17.9	6.5		42.1	0.00718	0	Negative, nonreactive	Unexposed	12	Secondary amenorrhea
531437024	0	99.5	12	14.1	47.7	5.13	6.08	53.8	5.98	0.016	8	Positive, reactive	Exposed	0	Had menses in 35
531438368	0	99.3	88.4	24.2	42.1	27.1	6.93	85	37.9	0.026	0	Negative, nonreactive	Unexposed	12	Secondary amenorrhea
531437861	0	64.9	97.4	17.8	34.4	39	3.6	41.8	81.8	0.00608	0	Negative, nonreactive	Unexposed	12	Use hormonal contraceptives
531439766	0	91.4	96.3	5.04	39.5	13.6	4.91	37	44.8	0.00407	0	Negative, nonreactive	Unexposed	14	Use hormonal contraceptives
531440162	0	53.1	40.2	9.26	22.2	37.4	6.21	14.1	10.9	0.011	0	Negative, nonreactive	Unexposed	26	Use hormonal contraceptives
531400524	6	17.1	88.5	20	17.1	25.5	13.6	8.57	10.2	0.014	8	Positive, reactive	Exposed	0	Had menses in 35
531423161	0										3	Negative, nonreactive	Unexposed	0	Use hormonal contraceptives
531400629	6			17.5			5.36			0.022	8	Positive, reactive	Exposed	2	Unknown
531405727	6	93.1	96.7	7.82	64.9	52.5	3.76	68.8	52.5	0.062	8	Positive, reactive	Exposed	0	Secondary amenorrhea
531424661	0										1	Positive, reactive	Unexposed	8	Use hormonal contraceptives
531431026	6	49.9	91.4	14.2	30	26.3	4.31	17.1	28.2	0.012	8	Negative, nonreactive	Exposed	0	Had menses in 35
531431765	6	NA	NA	8.13	NA	NA	5.69	NA	NA	0.016	10	Negative, nonreactive	Unexposed	8	Had menses in 35
531405164	6	100	79.1		33.8	20.3		77	24.2		8	Negative, nonreactive	Unexposed	12	Had menses in 35
531416567	6		NA			NA			NA		8	Positive, reactive	Unexposed	14	Had menses in 35
531403069	0			23			6.3			0.014	8	Negative, nonreactive	Unexposed	4	Had menses in 35
531437266	6	NA	93.2	10.5	NA	39.8	4.95	NA	62.8	0.00242	9	Negative, nonreactive	Unexposed	1	Had menses in 35
531436769	6	86.5	NA	14.9	32.7	NA	5.33	44.2	NA	0.00254	8	Positive, reactive	Unexposed	12	Had menses in 35
531418263	0	31.4		13.6	11.9		3.55	4.25		0.00424	9	Negative, nonreactive	Unexposed	13	Secondary amenorrhea
531407162	0	96.8	98.9	22.7	84.9	79.1	4.79	85.9	67.9	0.0044	8	Negative, nonreactive	Unexposed	8	Use hormonal contraceptives
531411260	0	89.3	32	7.89	24.8	18	6.09	46.1	26	0.00286	8	Negative, nonreactive	Unexposed	8	Use hormonal contraceptives
531416962	6	80.1	NA	12.2	19.9	NA	2.59	5.84	NA	0.00265	7	Negative, nonreactive	Unexposed	12	Use hormonal contraceptives
531439565	0	NA	87.9	20.6	NA	39	3.35	NA	59.6	0.0041	8	Negative, nonreactive	Unexposed	12	Use hormonal contraceptives
531434061	6	59.1	100	11.9	29.5	22.6	8.21	22.7	45.2	0.034	8	Negative, nonreactive	Unexposed	12	Use hormonal contraceptives
531407366	0	98	82.2	18.1	66.7	44.2	5.19	35.3	22.2	0.012	7	Negative, nonreactive	Unexposed	4	Use hormonal contraceptives
531416123	0	54.4	85.4	8	18.4	16.3	3.54	30	59.8	0.00478	10	Positive, reactive	Exposed	8	Use hormonal contraceptives
531438865	0	NA	67.7	6.02	NA	17	1.98	NA	29.1	0.00342	9	Positive, reactive	Unexposed	18	Use hormonal contraceptives
531437668	0		14.6	11.4		2.44	4.33		0	0.00441	9	Positive, reactive	Unexposed	4	Use hormonal contraceptives
531426266	0	7.47	NA	14.2	6.9	NA	3.4	0	NA	0.00806	8	Positive, reactive	Unexposed	12	Use hormonal contraceptives
531418367	0	97.6	80.5	20.9	43.9	29.3	2.03	75.6	36.6	0.00492	8	Positive, reactive	Unexposed	16	Use hormonal contraceptives
531423068	6	77	NA	8.34	28.7	NA	2.64	39.3	NA	0.00235	8	Positive, reactive	Unexposed	0	Use hormonal contraceptives
531438461	0	95.7	98.5		25.7	45.6		61.5	89.7		8	Positive, reactive	Unexposed	8	Use hormonal contraceptives

## Sheet: Figure 3
						Density=cells/mm2
	Study participant ID number (PTID)	Tissue Section	Specimen Type	Visit (Month)	Nugent Score	CD3+ Density	CD3+CD4+ Density	CD3+CD4+CCR5+ Density
Figure 3C	531418263	WholeTissue	Ectocervical Biopsy	0	9	538.62	303.837	155.371
	531403069	WholeTissue	Ectocervical Biopsy	0	8	274.67	132.226	85.4666
	531404068	WholeTissue	Ectocervical Biopsy	0	8	510.395	386.104	254.438
	531407162	WholeTissue	Ectocervical Biopsy	0	8	1981.28	1492.54	937.282
	531411260	WholeTissue	Ectocervical Biopsy	0	8	999.465	664.379	398.793
	531411961	WholeTissue	Ectocervical Biopsy	0	8	383.282	256.173	155.138
	531417862	WholeTissue	Ectocervical Biopsy	0	8	406.35	271.951	173.812
	531430768	WholeTissue	Ectocervical Biopsy	0	8	685.782	391.322	219.553
	531434469	WholeTissue	Ectocervical Biopsy	0	8	613.405	371.639	269.738
	531407366	WholeTissue	Ectocervical Biopsy	0	7	521.55	299.178	152.943
	531425160	WholeTissue	Ectocervical Biopsy	0	7	792.886	602.255	464.212
	531423161	WholeTissue	Ectocervical Biopsy	0	3	681.947	473.369	224.85
	531404161	WholeTissue	Ectocervical Biopsy	0	3	1151.07	832.038	607.596
	531409360	WholeTissue	Ectocervical Biopsy	0	3	341.575	174.298	98.7139
	531413268	WholeTissue	Ectocervical Biopsy	0	3	910.702	659.824	309.61
	531424366	WholeTissue	Ectocervical Biopsy	0	2	844.044	603.942	282.714
	531422065	WholeTissue	Ectocervical Biopsy	0	1	390.302	268.797	34.9655
	531435665	WholeTissue	Ectocervical Biopsy	0	1	1097.94	818.582	380.322
	531436260	WholeTissue	Ectocervical Biopsy	0	1	375.881	341.361	289.581
	531437763	WholeTissue	Ectocervical Biopsy	0	1	418.345	318.815	205.447
	531400362	WholeTissue	Ectocervical Biopsy	0	0	1059.49	851.592	496.634
	531400761	WholeTissue	Ectocervical Biopsy	0	0	771.958	661.173	285.801
	531402365	WholeTissue	Ectocervical Biopsy	0	0	910.098	580.835	236.033
	531403566	WholeTissue	Ectocervical Biopsy	0	0	411.685	263.694	65.9235
	531404766	WholeTissue	Ectocervical Biopsy	0	0	906.468	509.189	322.673
	531405164	WholeTissue	Ectocervical Biopsy	0	0	777.515	360.843	208.881
	531406561	WholeTissue	Ectocervical Biopsy	0	0	317.903	185.378	41.8086
	531407661	WholeTissue	Ectocervical Biopsy	0	0	1531.3	851.645	462.906
	531407868	WholeTissue	Ectocervical Biopsy	0	0	1113.75	591.578	502.109
	531408564	WholeTissue	Ectocervical Biopsy	0	0	523.445	343.039	207.87
	531408666	WholeTissue	Ectocervical Biopsy	0	0	700.919	433.249	267.032
	531410664	WholeTissue	Ectocervical Biopsy	0	0	495.747	193.6	71.4251
	531412668	WholeTissue	Ectocervical Biopsy	0	0	606.457	362.137	210.658
	531413665	WholeTissue	Ectocervical Biopsy	0	0	393.66	174.129	133
	531413864	WholeTissue	Ectocervical Biopsy	0	0	436.704	226.325	114.191
	531416962	WholeTissue	Ectocervical Biopsy	0	0	435.775	272.608	131.081
	531420064	WholeTissue	Ectocervical Biopsy	0	0	515.762	351.479	118.889
	531423263	WholeTissue	Ectocervical Biopsy	0	0	745.911	570.948	231.789
	531423462	WholeTissue	Ectocervical Biopsy	0	0	683.978	465.73	268.741
	531425865	WholeTissue	Ectocervical Biopsy	0	0	765.751	407.699	120.324
	531430460	WholeTissue	Ectocervical Biopsy	0	0	803.379	372.768	189.597
	531431463	WholeTissue	Ectocervical Biopsy	0	0	791.982	500.56	197.481
	531433167	WholeTissue	Ectocervical Biopsy	0	0	1605.93	1068.08	583.937
	531434061	WholeTissue	Ectocervical Biopsy	0	0	578.749	373.421	134.948
	531436163	WholeTissue	Ectocervical Biopsy	0	0	553.082	383.696	286.483
	531435560	WholeTissue	Ectocervical Biopsy	0	0	544.49	294.469	144.457
	531401169	WholeTissue	Ectocervical Biopsy	0	0	341.46	218.31	132.479
	531401266	WholeTissue	Ectocervical Biopsy	0	0	775.015	647.64	371.361
	531419960	WholeTissue	Ectocervical Biopsy	0	0	599.293	452.931	354.038
	531421265	WholeTissue	Ectocervical Biopsy	0	0	902.477	507.466	254.545
	531422567	WholeTissue	Ectocervical Biopsy	0	0	333.432	259.769	159.674
	531426169	WholeTissue	Ectocervical Biopsy	0	0	1390.16	1056.92	457.614
	531430369	WholeTissue	Ectocervical Biopsy	0	0	427.702	279.082	127.773
	531434667	WholeTissue	Ectocervical Biopsy	0	0	608.742	439.816	305.893
	531437266	WholeTissue	Ectocervical Biopsy	0	0	580.274	342.465	247.154
Figure 3D	531418263	WholeTissue	Vaginal Tract Biopsy	0	9	369.436	218.838	118.831
	531403069	WholeTissue	Vaginal Tract Biopsy	0	8	549.998	277.977	113.176
	531402163	WholeTissue	Vaginal Tract Biopsy	0	8	1654.48	954.972	647.092
	531404068	WholeTissue	Vaginal Tract Biopsy	0	8	599.322	525.248	432.197
	531407162	WholeTissue	Vaginal Tract Biopsy	0	8	1066.93	892.221	422.771
	531408167	WholeTissue	Vaginal Tract Biopsy	0	8	484.337	328.501	99.1114
	531411961	WholeTissue	Vaginal Tract Biopsy	0	8	1061.5	794.965	305.541
	531413166	WholeTissue	Vaginal Tract Biopsy	0	8	544.948	326.027	84.8269
	531417862	WholeTissue	Vaginal Tract Biopsy	0	8	760.691	552.448	366.951
	531434469	WholeTissue	Vaginal Tract Biopsy	0	8	251.486	159.936	119.125
	531439565	WholeTissue	Vaginal Tract Biopsy	0	8	1005.53	607.439	400.384
	531425160	WholeTissue	Vaginal Tract Biopsy	0	7	945.089	648.591	446.665
	531409469	WholeTissue	Vaginal Tract Biopsy	0	3	436.418	207.019	83.9266
	531411464	WholeTissue	Vaginal Tract Biopsy	0	3	555.397	303.286	165.566
	531423161	WholeTissue	Vaginal Tract Biopsy	0	3	936.726	428.951	263.053
	531409360	WholeTissue	Vaginal Tract Biopsy	0	3	495.533	320.992	225.481
	531424366	WholeTissue	Vaginal Tract Biopsy	0	2	754.137	446.287	164.574
	531405567	WholeTissue	Vaginal Tract Biopsy	0	1	393.153	264.067	139.696
	531421061	WholeTissue	Vaginal Tract Biopsy	0	1	1004.49	657.716	270.947
	531420561	WholeTissue	Vaginal Tract Biopsy	0	1	896.595	659.51	373.77
	531422065	WholeTissue	Vaginal Tract Biopsy	0	1	919.819	525.187	316.892
	531435665	WholeTissue	Vaginal Tract Biopsy	0	1	573.003	320.287	158.116
	531436260	WholeTissue	Vaginal Tract Biopsy	0	1	792.745	406.396	222.333
	531424765	WholeTissue	Vaginal Tract Biopsy	0	1	313.251	240.133	114.148
	531400362	WholeTissue	Vaginal Tract Biopsy	0	0	240.506	147.899	99.7303
	531400761	WholeTissue	Vaginal Tract Biopsy	0	0	1373.58	1028.27	742.556
	531402365	WholeTissue	Vaginal Tract Biopsy	0	0	650.453	464.609	166.369
	531403566	WholeTissue	Vaginal Tract Biopsy	0	0	708.264	453.968	242.485
	531403767	WholeTissue	Vaginal Tract Biopsy	0	0	844.851	500.869	274.796
	531404766	WholeTissue	Vaginal Tract Biopsy	0	0	879.797	621.799	423.205
	531405164	WholeTissue	Vaginal Tract Biopsy	0	0	496.462	282.081	173.972
	531406561	WholeTissue	Vaginal Tract Biopsy	0	0	484.885	177.058	115.724
	531407661	WholeTissue	Vaginal Tract Biopsy	0	0	721.106	519.758	396.14
	531408361	WholeTissue	Vaginal Tract Biopsy	0	0	732.395	387.626	120.955
	531408666	WholeTissue	Vaginal Tract Biopsy	0	0	717.056	421.931	171.729
	531411769	WholeTissue	Vaginal Tract Biopsy	0	0	913.177	613.348	389.504
	531412060	WholeTissue	Vaginal Tract Biopsy	0	0	500.726	259.745	198.629
	531412668	WholeTissue	Vaginal Tract Biopsy	0	0	436.378	245.682	86.5736
	531413665	WholeTissue	Vaginal Tract Biopsy	0	0	737.43	470.117	236.219
	531413864	WholeTissue	Vaginal Tract Biopsy	0	0	420.303	232.45	168.594
	531416663	WholeTissue	Vaginal Tract Biopsy	0	0	547.333	274.778	88.0356
	531416962	WholeTissue	Vaginal Tract Biopsy	0	0	836.6	516.684	361.042
	531420064	WholeTissue	Vaginal Tract Biopsy	0	0	728.885	430.256	269.013
	531423263	WholeTissue	Vaginal Tract Biopsy	0	0	421.831	281.444	200.168
	531424463	WholeTissue	Vaginal Tract Biopsy	0	0	678.863	446.384	304.979
	531425865	WholeTissue	Vaginal Tract Biopsy	0	0	1122.2	862.778	508.043
	531429468	WholeTissue	Vaginal Tract Biopsy	0	0	1242.13	771.29	437.947
	531431463	WholeTissue	Vaginal Tract Biopsy	0	0	1007.26	691.708	466.015
	531433167	WholeTissue	Vaginal Tract Biopsy	0	0	1151.97	685.688	272.113
	531436163	WholeTissue	Vaginal Tract Biopsy	0	0	1114.03	570.326	437.197
	531440162	WholeTissue	Vaginal Tract Biopsy	0	0	1288.75	849.801	445.785
	531440264	WholeTissue	Vaginal Tract Biopsy	0	0	801.412	389.257	251.448
	531401169	WholeTissue	Vaginal Tract Biopsy	0	0	503.422	343.77	211.072
	531401266	WholeTissue	Vaginal Tract Biopsy	0	0	378.008	246.367	116.263
	531403461	WholeTissue	Vaginal Tract Biopsy	0	0	473.918	286.555	134.46
	531410767	WholeTissue	Vaginal Tract Biopsy	0	0	483.177	407.286	287.124
	531412763	WholeTissue	Vaginal Tract Biopsy	0	0	524.629	405.101	226.986
	531421265	WholeTissue	Vaginal Tract Biopsy	0	0	1256.61	843.101	448.989
	531422567	WholeTissue	Vaginal Tract Biopsy	0	0	498.47	348.474	174.995
	531423660	WholeTissue	Vaginal Tract Biopsy	0	0	592.275	431.365	330.647
	531426169	WholeTissue	Vaginal Tract Biopsy	0	0	1775.37	1361.72	961.027
	531429760	WholeTissue	Vaginal Tract Biopsy	0	0	534.601	340.022	227.336
	531430369	WholeTissue	Vaginal Tract Biopsy	0	0	981.85	745.616	509.381
	531432968	WholeTissue	Vaginal Tract Biopsy	0	0	582.768	375.901	222.16
	531433269	WholeTissue	Vaginal Tract Biopsy	0	0	418.786	151.171	110.314
	531434667	WholeTissue	Vaginal Tract Biopsy	0	0	174.045	142.401	100.867
	531437364	WholeTissue	Vaginal Tract Biopsy	0	0	475.196	319.093	156.103

## Sheet: Figure 4
		Blank cell = sample not provided/processed; NA = insufficient cells isolated for flow cytometry analysis
		Figure 4A			Figure 4B			Figure 4C			Clinical Data
Study participant ID number (PTID)	Visit (Month)	CX %CD39+ of Tconv Cells	VT %CD39+ of Tconv Cells	PBMC %CD39+ of Tconv Cells	CX %CD101+ of Tconv	VT %CD101+ of Tconv	PBMC %CD101+ of Tconv	CX %TCF-1+ of Tconv Cells	VT %TCF-1+ of Tconv Cells	PBMC %TCF-1+ of Tconv Cells	Nugent Score	HSV2 Serology	HIV Exposure	Unprotected sex acts last 30 days	Hormonal Contraceptive Use
531400125	0	23.7	25.8	4.49	7.42	25.8	4.11	47.5	17.1	77.6	0	Positive, reactive	Exposed	0	Use hormonal contraceptives
531400362	0		58.5	4.61		58.3	2.15		9.87	96.8	0	Negative, nonreactive	Unexposed	7	Use hormonal contraceptives
531400426	0	2.8	34.4	4.17	9.79	39.3	11	93.7	41	87	0	Positive, reactive	Exposed	0	Had menses in 35
531429760	0	5.68	39.6	3.26	7.2	48.6	7.47	55.3	34.4	90.9	0	Negative, nonreactive	Unexposed	10	Had menses in 35
531400761	0			0.57			5.56			26.8	0	Negative, nonreactive	Unexposed	8	Secondary amenorrhea
531401169	0	3.48	4.1	2.91	13.5	14.8	3.09	23.5	24.6	85.2	0	Negative, nonreactive	Unexposed	6	Had menses in 35
531401266	0		15.1	5.29		14.4	5.51		20.3	91.4	0	Negative, nonreactive	Unexposed	8	Use hormonal contraceptives
531412926	0	2.56	15.6	6.32	0.85	43.8	6.65	75.2	62.5	81.6	0	Negative, nonreactive	Exposed	1	Unknown
531401763	0	33.7	3.45	3.64	62.5	10.3	7.14	27.4	82.8	83.7	0	Not tested	Unexposed	8	Had menses in 35
531402163	0	48.8	40.1	6.68	30.2	54	5.66	58.1	36.1	39	8	Negative, nonreactive	Unexposed	14	Had menses in 35
531402464	0	51.8	40.7	10.1	8.43	35.4	1.17	29.5	14.7	87.4	3	Positive, reactive	Unexposed	1	Had menses in 35
531402662	0			0.94			2.05			91.4	2	Indeterminate	Unexposed	12	Use hormonal contraceptives
531406762	0	NA	NA		NA	NA		NA	NA		0	Negative, nonreactive	Unexposed	12	Had menses in 35
531402961	0	3.45	NA	4.02	3.45	NA	1.77	79.3	NA	95.4	0	Negative, nonreactive	Unexposed	0	Secondary amenorrhea
531403566	0	NA	11.6	7.53	NA	32.8	9.69	NA	29.8	48	0	Negative, nonreactive	Unexposed	1	Had menses in 35
531424868	0	NA	NA	5.09	NA	NA	8.41	NA	NA	89.3	0	Negative, nonreactive	Unexposed	12	Had menses in 35
531403963	0	9.99	5.23	1.13	5.98	23.5	7.65	42.8	21.6	85.9	1	Positive, reactive	Unexposed	6	Had menses in 35
531403368	0	0.97	13.6		20.1	24.6		71.5	19.3		1	Indeterminate	Unexposed	5	Secondary amenorrhea
531404367	0			2.67			1.93			37.4	8	Positive, reactive	Unexposed	3	Secondary amenorrhea
531404624	0	0.93	NA	3.59	13	NA	7.25	83.7	NA	81.2	0	Negative, nonreactive	Exposed	0	Had menses in 35
531416663	0	NA	32.1	5.07	NA	25.6	5.1	NA	29.5	86.3	0	Negative, nonreactive	Unexposed	8	Had menses in 35
531405065	0	28.9	5.45	3.1	17.3	3.64	3.56	56.3	83.6	87.9	0	Positive, reactive	Unexposed	12	Had menses in 35
531405261	0	NA	67.2	6.86	NA	57.4	6.15	NA	23.7	72.4	8	Positive, reactive	Unexposed	8	Had menses in 35
531405567	0	NA	5.26	2.89	NA	6.77	2.33	NA	44.4	75.8	1	Negative, nonreactive	Unexposed	12	Had menses in 35
531414167	0	6.3	30.7	2.15	12.9	37	8.11	75.3	17.3	91.4	0	Negative, nonreactive	Unexposed	3	Had menses in 35
531405663	0	10.9	17.6	4.56	11.7	20.1	4.67	68.3	52.7	60.6	0	Positive, reactive	Unexposed	14	Had menses in 35
531406561	0	6.82	3.92	0.4	6.82	17.6	4.96	86.4	31.4	94.2	0	Negative, nonreactive	Unexposed	12	Had menses in 35
531406824	0	NA	5.96	2.52	NA	5.44	2.73	NA	59.1	78.1	0	Positive, reactive	Exposed	0	Use hormonal contraceptives
531438069	0	18.8	23.8	4.27	24	25.2	3.52	57.6	62.2	5.38	1	Positive, reactive	Unexposed	25	Had menses in 35
531407026	0	13.6	56.4	5.48	15.8	84.6	6.9	62.5	15.4	51	0	Positive, reactive	Exposed	0	Had menses in 35
531425327	0	13.8	8.82	0.33	53.9	61	4.44	46.1	29.4	83.7	1	Negative, nonreactive	Exposed	8	Secondary amenorrhea
531407765	0	38.9	41.3	5.8	60.1	65.3	19.2	26.7	20	85.8	0	Positive, reactive	Unexposed	8	Had menses in 35
531407868	0	12.5	33.3	5.21	14.1	57.6	5.63	17.2	6.06	55.4	0	Negative, nonreactive	Unexposed	30	Had menses in 35
531408361	0	7.02	1.9	0.81	34.7	30	11.8	53.7	15.7	50.8	0	Negative, nonreactive	Unexposed	20	Had menses in 35
531408468	0	14.1	23.3	5.66	28.4	41.9	16.9	41.4	24.2	77.5	2	Negative, nonreactive	Unexposed	20	Use hormonal contraceptives
531408760	0		11.1	2.65		13.9	1.55		63.9	95.1	2	Positive, reactive	Unexposed	8	Secondary amenorrhea
531409020	0	14.3	10.3	2.58	22.4	12.9	3.27	51	46.9	83.9	0	Negative, nonreactive	Exposed	0	Had menses in 35
531436260	0	NA	6.06	1.94	NA	3.03	0.99	NA	81.8	68.6	1	Negative, nonreactive	Unexposed	8	Use hormonal contraceptives
531409127	0	0		0.77	6.67		2.43	48.9		53	0	Positive, reactive	Exposed	0	Secondary amenorrhea
531409265	0	5.99	4.99	4.58	18.5	25.7	7.08	62.9	50.8	72	0	Negative, nonreactive	Unexposed	8	Secondary amenorrhea
531409360	0	3.86	1.6	6.62	9.42	7.45	5.77	65.9	66.7	52.2	3	Negative, nonreactive	Unexposed	1	Had menses in 35
531435665	0	53.9	71.5	2.98	33.8	41.5	5.07	26.6	0	79.4	1	Negative, nonreactive	Unexposed	12	Use hormonal contraceptives
531409667	0			5.03			16.5			65.7	8	Positive, reactive	Unexposed	0	Secondary amenorrhea
531409764	0	5.24	8.4	11.1	6.47	8.82	4.85	40.2	65.1	27.9	0	Positive, reactive	Unexposed	14	Use hormonal contraceptives
531410262	0	NA	31.1	2.97	NA	26.9	2.25	NA	7.56	37.5	8	Positive, reactive	Unexposed	16	Had menses in 35
531412060	0	0	3.86	1.13	13.5	6.36	2.34	75.7	52.7	60.5	0	Negative, nonreactive	Unexposed	20	Use hormonal contraceptives
531410327	0	5.75	3.9	3.88	7.6	9.09	12.2	56.9	79.2	83.6	8	Positive, reactive	Exposed	0	Had menses in 35
531410525	0	12.7	NA	7.62	33.3	NA	13.9	46.1	NA	69.3	0	Positive, reactive	Exposed	1	Had menses in 35
531410664	0	NA	3.85	0.99	NA	50	16	NA	5.77	83.7	0	Negative, nonreactive	Unexposed	16	Use hormonal contraceptives
531415669	0	1.28	7.64	0.47	8.33	38.2	2.26	52.6	1.39	64.1	0	Negative, nonreactive	Unexposed	12	Use hormonal contraceptives
531411122	0	10.1	7.27	1	4.09	4.78	7.28	26.8	46	71.6	0	Positive, reactive	Exposed	4	Use hormonal contraceptives
531411365	0	32.6	43.6	3.59	27.3	49.5	11.1	40.8	26	68.4	8	Indeterminate	Unexposed	3	Had menses in 35
531415561	0	4.48	NA	3.63	4.48	NA	1.92	70.4	NA	82.9	2	Negative, nonreactive	Unexposed	4	Use hormonal contraceptives
531411527	0	NA	NA	2.21	NA	NA	1.21	NA	NA	53.3	8	Negative, nonreactive	Exposed	0	Had menses in 35
531411662	0	38.8	14.5	3.48	32.1	9.09	4.05	29.9	43.6	64	0	Positive, reactive	Unexposed	8	Use hormonal contraceptives
531440264	0	3.78	NA	5.81	8.82	NA	3.2	77.3	NA	84.8	0	Negative, nonreactive	Unexposed	12	Use hormonal contraceptives
531411769	0	18.6	12.4	4.62	3.79	6.57	14.5	45.6	15.2	48.5	0	Negative, nonreactive	Unexposed	2	Had menses in 35
531411826	0	3.91	NA	3.7	6.25	NA	4.92	56.2	NA	69.6	0	Positive, reactive	Exposed	20	Use hormonal contraceptives
531411961	0	3.91	4.58	0.68	21.9	13.8	4.2	6.25	23.5	52.8	8	Negative, nonreactive	Unexposed	28	Had menses in 35
531440067	0	64.3	5.36	2.28	85.7	1.79	7.2	10.7	87.5	92.7	0	Negative, nonreactive	Unexposed	8	Use hormonal contraceptives
531412521	0	NA	2.4	0.76	NA	39.2	1.62	NA	13.6	58.3	0	Negative, nonreactive	Exposed	0	Had menses in 35
531412763	0	3.73	1.49	0.55	18.7	20.8	4.41	48.5	54.5	75.8	0	Negative, nonreactive	Unexposed	24	Use hormonal contraceptives
531417563	0	0.88			8.41			15.9			0	Negative, nonreactive	Unexposed	6	Use hormonal contraceptives
531413063	0	4.95	39.1	2.45	12.6	42.4	10.6	70.3	24.3	87.6	0	Positive, reactive	Unexposed	12	Had menses in 35
531418923	0	36.7	29.2	3.35	32.5	28.1	7.01	50.3	27	86.8	0	Positive, reactive	Exposed	3	Use hormonal contraceptives
531413166	0	71.8	81.8	3.42	38.3	52.7	4	3.36	5.45	60.9	8	Negative, nonreactive	Unexposed	12	Had menses in 35
531413268	0	56.2	54.9	1.97	57.5	65.3	1.15	8.75	6.44	83.6	3	Negative, nonreactive	Unexposed	0	Had menses in 35
531413665	0	NA	28.6	3.4	NA	37.4	4.12	NA	23.1	83.8	0	Negative, nonreactive	Unexposed	30	Use hormonal contraceptives
531418161	0	38.6	37.5	3.7	19.8	18.1	5.46	12.4	26.4	66.9	2	Positive, reactive	Unexposed	25	Use hormonal contraceptives
531413864	0	NA	NA	3.5	NA	NA	11.9	NA	NA	91.7	0	Negative, nonreactive	Unexposed	4	Use hormonal contraceptives
531413969	0	13.8	24.5	2.71	31.2	28.1	13.7	74.6	62.6	90.2	0	Negative, nonreactive	Unexposed	30	Use hormonal contraceptives
531417127	0	16	12.3		30.9	6.85		15.1	63		3	Negative, nonreactive	Exposed	12	Had menses in 35
531414427	0	33.7	9.79	3	10.9	6.7	0.66	30.7	58	81.9	8	Positive, reactive	Exposed	12	Had menses in 35
531414666	0	3.05	NA	8.33	7.45	NA	4.82	52.3	NA	84.9	0	Positive, reactive	Unexposed	4	Had menses in 35
531415064	0	75.9	67.8	4.96	79.3	38.9	7.99	6.9	6.67	93.2	0	Positive, reactive	Unexposed	16	Use hormonal contraceptives
531421265	0	3.8	5.57		48.2	39.1		37.2	20.5		0	Negative, nonreactive	Unexposed	1	Had menses in 35
531415226	0	51	19.8	1.79	69.2	25.1	4.08	23.8	52.4	85.2	10	Indeterminate	Exposed	12	Had menses in 35
531415363	0	NA	NA	2.4	NA	NA	10.4	NA	NA	87.3	0	Negative, nonreactive	Unexposed	0	Secondary amenorrhea
531425664	0	0.92	6.85		12.7	9.59		44.1	42.5		0	Positive, reactive	Unexposed	0	Had menses in 35
531433564	0	4.58	49.2		1.53	22.2		87.8	19		0	Positive, reactive	Unexposed	0	Had menses in 35
531418027	0	22.6	32.9	6.63	68.6	80	11.8	1.89	13.8	90.3	10	Positive, reactive	Exposed	0	Had menses in 35
531433863	0	NA	4.66		NA	7.63		NA	34.7		0	Negative, nonreactive	Unexposed	6	Use hormonal contraceptives
531418462	0	30.3		5.66	1.54		2.31	55.6		76.7	0	Negative, nonreactive	Unexposed	1	Use hormonal contraceptives
531435560	0	7.32	6.49		7.32	2.6		19.5	70.1		0	Negative, nonreactive	Unexposed	12	Use hormonal contraceptives
531418660	0	NA	23.4	3.28	NA	17.9	2.53	NA	30.3	84	0	Negative, nonreactive	Unexposed	8	Had menses in 35
531418766	0	0.4	NA	0.47	6	NA	9.29	79.4	NA	67.6	0	Indeterminate	Unexposed	8	Had menses in 35
531418828	0	3.45	NA	4.53	0	NA	5.24	75.9	NA	80.9	0	Positive, reactive	Exposed	0	Use hormonal contraceptives
531420561	0	66.1	59.3		41.7	26.8		12.2	10.1		1	Negative, nonreactive	Unexposed	4	Use hormonal contraceptives
531419366	0	55.1	NA	3.93	72	NA	11	17.8	NA	85.5	0	Positive, reactive	Unexposed	12	Secondary amenorrhea
531419463	0	80.6	74.6	2.36	91.7	83.1	4.96	0	2.11	43.2	0	Negative, nonreactive	Unexposed	4	Had menses in 35
531419569	0	0	NA	5.83	1.06	NA	4.22	56.6	NA	49.8	8	Positive, reactive	Unexposed	12	Had menses in 35
531419765	0	NA	53.1	2.9	NA	31.1	0.39	NA	37	82	0	Positive, reactive	Unexposed	12	Use hormonal contraceptives
531439263	0	33.6	49.9	5.79	15.8	40.3	3.13	14.5	8.22	41.4	0	Indeterminate	Unexposed	8	Had menses in 35
531419868	0	75.9	75	2.19	69.7	75	2.14	6.83	4.55	51.8	0	Positive, reactive	Unexposed	4	Secondary amenorrhea
531419960	0	52.9	72	4.44	52.9	79.2	8.56	29.4	3.76	65.5	0	Negative, nonreactive	Unexposed	4	Use hormonal contraceptives
531420165	0	3.68		1.02	42.3		4.23	31.9		55.8	0	Negative, nonreactive	Unexposed	16	Use hormonal contraceptives
531435166	0	NA	NA	0.42	NA	NA	7.72	NA	NA	81.1	0	Indeterminate	Unexposed	5	Had menses in 35
531420669	0	21.4	6.56	3.59	7.83	8.2	2.85	45.7	73.8	87.5	0	Negative, nonreactive	Unexposed	4	Had menses in 35
531417764	0	8.21	4.46		40	11.3		22.8	44.8		10	Positive, reactive	Unexposed	8	Secondary amenorrhea
531420762	0	59.7	41.6	8.62	61.8	39.6	8.47	18.3	14.1	80.3	0	Positive, reactive	Unexposed	8	Secondary amenorrhea
531423964	0	9.27	3.85	6.02	15.9	11.5	29.8	66.9	69.2	52.1	2	Negative, nonreactive	Unexposed	2	Had menses in 35
531420860	0	9.52	67.9	8.51	12.7	78.6	12.6	55.6	0	70.5	0	Positive, reactive	Unexposed	8	Use hormonal contraceptives
531421168	0	5.86	5.62	1.82	1.28	12.4	10.7	66.3	77.5	82.2	2	Positive, reactive	Unexposed	4	Use hormonal contraceptives
531421360	0		NA	3.99		NA	15.2		NA	75.3	9	Positive, reactive	Unexposed	12	Had menses in 35
531421723	0	6.82	1.38	0.47	28.8	13.8	1.2	25.8	33.2	44.4	0	Negative, nonreactive	Exposed	1	Use hormonal contraceptives
531422065	0	NA	5.77	1.13	NA	13.5	9	NA	28.8	68.1	1	Negative, nonreactive	Unexposed	2	Use hormonal contraceptives
531423462	0	29.6	24.8	4.12	18.5	39.3	4.14	7.41	37.9	67	0	Negative, nonreactive	Unexposed	25	Had menses in 35
531422567	0	10.4	21.6	3.91	22.1	48.6	7.29	59.7	16.2	80.6	0	Negative, nonreactive	Unexposed	8	Use hormonal contraceptives
531419067	0	3.81	NA		0	NA		29.5	NA		0	Positive, reactive	Unexposed	4	Use hormonal contraceptives
531422768	0	3.12	2.73	0.37	25	14.5	1.97	10.9	27.1	80.7	0	Negative, nonreactive	Unexposed	4	Secondary amenorrhea
531423766	0	5.45	9.4	1.59	18.2	33.3	3.01	21.8	33.3	86.2	0	Negative, nonreactive	Unexposed	0	Had menses in 35
531423263	0	1.67	4.55	1.26	51.7	29.5	17.8	31.7	63.6	72.3	0	Negative, nonreactive	Unexposed	16	Use hormonal contraceptives
531423367	0	0.95	0	0.2	23.1	10.8	7.31	49.5	83.8	85.1	0	Negative, nonreactive	Unexposed	12	Secondary amenorrhea
531429468	0	56.5	67.9	4.54	50.5	42.5	6.74	21.5	3.77	90.6	0	Negative, nonreactive	Unexposed	4	Had menses in 35
531423565	0	3.57	NA	0.78	11.7	NA	15.3	75.3	NA	81.2	0	Positive, reactive	Unexposed	8	Had menses in 35
531423660	0	0	2.29	0.75	1.47	17.6	7.69	75	13	76.2	0	Negative, nonreactive	Unexposed	1	Had menses in 35
531434265	0	15.8	75	3.53	11.2	80.9	1.96	59.9	0	81.6	0	Negative, nonreactive	Unexposed	4	Had menses in 35
531424162	0	37.8	39.8	3.88	50.5	53.4	2.62	3.72	4.19	89.5	0	Negative, nonreactive	Unexposed	8	Use hormonal contraceptives
531424463	0	9.77	NA	4.94	17	NA	6.25	55.8	NA	92.3	0	Negative, nonreactive	Unexposed	9	Use hormonal contraceptives
531430261	0	8.87	25.1	3.64	3.2	12.4	0.54	56.9	33	68.1	0	Negative, nonreactive	Unexposed	12	Had menses in 35
531424569	0	NA	16.1	3.37	NA	19.5	4.45	NA	30.2	74.4	0	Positive, reactive	Unexposed	12	Secondary amenorrhea
531424765	0	6.06	NA	0.6	8.77	NA	5.84	42.9	NA	85.5	1	Negative, nonreactive	Unexposed	0	Had menses in 35
531424960	0	27.3	40.6	5.01	25.9	46.9	3.5	34.4	41.4	53.7	0	Negative, nonreactive	Unexposed	1	Had menses in 35
531425461	0	4.11	31.4	8.15	5.48	27.1	1.53	71.2	52.2	91	0	Negative, nonreactive	Unexposed	6	Secondary amenorrhea
531425525	0	32.8	NA	2.52	49.3	NA	5.23	38.8	NA	71.8	0	Positive, reactive	Exposed	0	Had menses in 35
531433269	0	1.72	0	0.4	15.5	11.1	7.57	75.9	77.8	79.4	0	Negative, nonreactive	Unexposed	10	Had menses in 35
531425767	0	2.94	5.95	0.37	0.98	60.6	0.74	35.8	15.2	88.1	0	Positive, reactive	Unexposed	0	Had menses in 35
531425865	0	5.12	NA	0.85	13.9	NA	1.91	60.2	NA	88.3	0	Negative, nonreactive	Unexposed	10	Use hormonal contraceptives
531425963	0	3.49	NA	3.1	43	NA	7.09	40.7	NA	73.3	0	Positive, reactive	Unexposed	9	Use hormonal contraceptives
531438262	0	5.27	6.9	3.21	5.42	6.9	6.53	5.12	13.8	91.6	0	Negative, nonreactive	Unexposed	12	Had menses in 35
531426060	0	NA	13.6	6.91	NA	13.6	5.82	NA	34.1	69.1	0	Positive, reactive	Unexposed	4	Use hormonal contraceptives
531426465	0	14.1	8.37	3.89	25	6.9	4.32	67.9	58.1	84.1	1	Positive, reactive	Unexposed	20	Secondary amenorrhea
531435063	0		36.3	3.9		76.2	12.9		9.68	52.3	0	Negative, nonreactive	Unexposed	14	Had menses in 35
531426668	0	11.7	NA	4.73	4.68	NA	2.1	62.9	NA	67	0	Negative, nonreactive	Unexposed	8	Use hormonal contraceptives
531426763	0		NA	1.86		NA	13.9		NA	83.3	8	Negative, nonreactive	Unexposed	12	Had menses in 35
531440661	0	24.5	19.8	4.11	60.4	55.2	5.76	16	18.8	59.3	0	Negative, nonreactive	Unexposed	10	Had menses in 35
531427066	0	5.23	NA	4.41	0.98	NA	1.06	29.7	NA	58	0	Positive, reactive	Unexposed	8	Secondary amenorrhea
531427224	0	52.7	3.68	1.71	29	6.14	0.33	3.23	10.5	38.8	0	Positive, reactive	Exposed	0	Use hormonal contraceptives
531428321	0	7.53	2.45	1.17	29.2	64.7	13.1	52	10.8	89.6	10	Positive, reactive	Exposed	10	Had menses in 35
531429021	0	63	55.8	3.82	59.7	49.1	1.51	22.3	48.8	90	0	Negative, nonreactive	Exposed	2	Use hormonal contraceptives
531439964	0	18	NA	3.22	18	NA	1.27	47.7	NA	58.4	0	Negative, nonreactive	Unexposed	6	Had menses in 35
531440366	0	53.6	NA	5.66	82.1	NA	7.04	0	NA	66.9	0	Negative, nonreactive	Unexposed	4	Had menses in 35
531429863	0	8.89	3.29	3.73	9.44	5.26	4.4	57.8	71.7	78.4	0	Positive, reactive	Unexposed	10	Had menses in 35
531430123	0	11.8	11.1	4.32	29.4	25.3	19	44.1	60.6	82.4	0	Positive, reactive	Exposed	7	Secondary amenorrhea
531431121	0	15.7	28.8	4.99	22	31.5	4.09	51.2	16.4	77.8	0	Positive, reactive	Exposed	7	Had menses in 35
531430369	0	64.9	55.5	6.67	50.6	31.3	2.81	31.9	46.7	85.4	0	Negative, nonreactive	Unexposed	23	Use hormonal contraceptives
531431463	0	2.66	4.21	1.01	7.77	13.3	2.19	69.5	56.9	83.5	0	Negative, nonreactive	Unexposed	8	Use hormonal contraceptives
531431661	0	43.4	76.3	6.07	43.7	74.4	7.88	42.7	23.7	89	3	Positive, reactive	Unexposed	3	Use hormonal contraceptives
531440569	0	49.8	40.3	3.36	60	38.5	9.95	33	57.1	93.5	0	Positive, reactive	Unexposed	12	Had menses in 35
531431868	0	NA	21.1	5.44	NA	26	3.09	NA	23.2	64.8	8	Negative, nonreactive	Unexposed	0	Had menses in 35
531432165	0	31.4	57.1	5.18	52.9	85.7	9.85	46.4	16.3	90.4	2	Negative, nonreactive	Unexposed	0	Use hormonal contraceptives
531440463	0	31.6	38.5	3.09	3.68	23.6	2.31	51.5	41.6	61.1	0	Positive, reactive	Unexposed	3	Had menses in 35
531432226	0	NA	NA	3.09	NA	NA	3.53	NA	NA	71.9	8	Positive, reactive	Exposed	0	Unknown
531432520	0	1.62	20.7	4.09	8.11	76.8	7.13	84.9	8.54	75.5	0	Positive, reactive	Exposed	3	Use hormonal contraceptives
531432762	0	NA	NA	3.09	NA	NA	3.03	NA	NA	34.9	1	Negative, nonreactive	Unexposed	0	Use hormonal contraceptives
531437465	0	8.82	0.63	0.61	67.6	49.1	2.18	8.82	19.5	84.4	0	Positive, reactive	Unexposed	12	Had menses in 35
531432968	0	36.7	23.1	2.89	72.6	32.8	21.3	13.2	42.4	82.3	0	Negative, nonreactive	Unexposed	2	Secondary amenorrhea
531433361	0	42.4	36.4	3.99	76.7	76.6	11.5	5.97	10.5	71	0	Positive, reactive	Unexposed	3	Had menses in 35
531433468	0	11.4	8.89	2.7	55.7	60	10.6	22.7	11.1	80.3	0	Negative, nonreactive	Unexposed	6	Secondary amenorrhea
531434360	0	0	1.53	1.35	58.5	16	2.81	0	67.9	77.2	0	Positive, reactive	Unexposed	12	Use hormonal contraceptives
531434469	0	1.8	7.85	0.88	38.7	45	2.81	13.5	7.02	71.6	8	Negative, nonreactive	Unexposed	16	Had menses in 35
531434667	0	19.9	11.2	5.21	19	11.2	3.54	42.2	28.1	67.5	0	Negative, nonreactive	Unexposed	0	Use hormonal contraceptives
531434764	0	4.37	2.67	0.4	24.1	1.07	0.77	16.2	82.4	85.1	0	Negative, nonreactive	Unexposed	8	Use hormonal contraceptives
531434862	0	33.3	18.6	2.39	46.7	28	7.14	3.33	17.8	40.8	0	Positive, reactive	Unexposed	9	Use hormonal contraceptives
531430866	0	8.77			19.3			78.9			0	Positive, reactive	Unexposed	26	Had menses in 35
531435467	0	42.7	42.1	4.16	29.2	43.6	4.42	0	10.3	61.4	0	Negative, nonreactive	Unexposed	10	Use hormonal contraceptives
531438566	0	60.1	52.9	3.9	65.3	67.6	3.87	8.67	2.94	85.6	2	Indeterminate	Unexposed	12	Secondary amenorrhea
531437763	0	8.02	9.09	1.84	38.9	48.5	6.01	37.7	22.7	81.7	1	Negative, nonreactive	Unexposed	4	Secondary amenorrhea
531435969	0	5.72	8.12	0.43	28.3	22.2	5.29	46.8	28.6	67.9	0	Positive, reactive	Unexposed	12	Use hormonal contraceptives
531436163	0	12.2	28.7	3.7	14.8	43.8	2.21	66.3	14.1	89.1	0	Negative, nonreactive	Unexposed	8	Use hormonal contraceptives
531430460	0	6.57	2.33		12.5	6.98		76.3	44.2		0	Negative, nonreactive	Unexposed	10	Use hormonal contraceptives
531436464	0	NA	9.55	1.87	NA	16.9	2.82	NA	44.4	83.1	0	Positive, reactive	Unexposed	12	Use hormonal contraceptives
531436662	0		5.71	1.42		22.9	1.21		34.3	79.1	0	Negative, nonreactive	Unexposed	12	Secondary amenorrhea
531437024	0	20.1	1.71	3.13	67.8	11.1	4.1	8.04	85.5	82.1	8	Positive, reactive	Exposed	0	Had menses in 35
531438368	0	69.8	33	4.92	87	34.9	2.77	2.2	33	78.8	0	Negative, nonreactive	Unexposed	12	Secondary amenorrhea
531437861	0	31.9	59.7	4.46	35.8	80.5	1.98	44	3.9	85.8	0	Negative, nonreactive	Unexposed	12	Use hormonal contraceptives
531439766	0	11.7	2.05	0.36	37	38.6	4.94	6.79	2.67	52.7	0	Negative, nonreactive	Unexposed	14	Use hormonal contraceptives
531440162	0	25.6	25.3	3.67	42.5	26.9	12.2	52.5	64.8	86	0	Negative, nonreactive	Unexposed	26	Use hormonal contraceptives
531400524	6	20	10.2	8.04	2.86	1.27	1.44	82.9	20.4	83.7	8	Positive, reactive	Exposed	0	Had menses in 35
531423161	0										3	Negative, nonreactive	Unexposed	0	Use hormonal contraceptives
531400629	6			1.52			2.2			48.5	8	Positive, reactive	Exposed	2	Unknown
531405727	6	70.8	45.9	2.41	63.9	48.3	7.03	4.46	8.7	84.1	8	Positive, reactive	Exposed	0	Secondary amenorrhea
531424661	0										1	Positive, reactive	Unexposed	8	Use hormonal contraceptives
531431026	6	2.6	3.79	0.75	37.3	55.6	19.2	48.8	26.5	79.6	8	Negative, nonreactive	Exposed	0	Had menses in 35
531431765	6	NA	NA	4.19	NA	NA	14.8	NA	NA	87.7	10	Negative, nonreactive	Unexposed	8	Had menses in 35
531405164	6	35.8	13.1		79.9	32.7		0.49	26.8		8	Negative, nonreactive	Unexposed	12	Had menses in 35
531416567	6		NA			NA			NA		8	Positive, reactive	Unexposed	14	Had menses in 35
531403069	0			0.82			4.05			46.7	8	Negative, nonreactive	Unexposed	4	Had menses in 35
531437266	6	NA	28.2	2.14	NA	55.3	4.53	NA	9.02	79.4	9	Negative, nonreactive	Unexposed	1	Had menses in 35
531436769	6	38.5	NA	3.29	57.7	NA	7.58	9.62	NA	70.2	8	Positive, reactive	Unexposed	12	Had menses in 35
531418263	0	13		3.54	9.34		7.31	44.8		68.5	9	Negative, nonreactive	Unexposed	13	Secondary amenorrhea
531407162	0	69.6	59.5	2.87	84.6	61.7	0.83	4.28	9.48	86.2	8	Negative, nonreactive	Unexposed	8	Use hormonal contraceptives
531411260	0	40.8	22	5.88	39.8	28	2.98	5.34	52	57.7	8	Negative, nonreactive	Unexposed	8	Use hormonal contraceptives
531416962	6	9.97	NA	2.09	23.7	NA	13.2	43	NA	59.8	7	Negative, nonreactive	Unexposed	12	Use hormonal contraceptives
531439565	0	NA	56.7	2.3	NA	36.2	2.84	NA	4.26	82.7	8	Negative, nonreactive	Unexposed	12	Use hormonal contraceptives
531434061	6	20.5	74.2	6	25	9.68	3.27	50	3.23	29.2	8	Negative, nonreactive	Unexposed	12	Use hormonal contraceptives
531407366	0	56.9	38	4.66	31.4	31.9	1.86	21.6	36.6	61.7	7	Negative, nonreactive	Unexposed	4	Use hormonal contraceptives
531416123	0	23	23.2	2.82	42	64.2	7.36	50.9	14.1	94.9	10	Positive, reactive	Exposed	8	Use hormonal contraceptives
531438865	0	NA	21.2	2.77	NA	47.4	11.3	NA	43.8	95.9	9	Positive, reactive	Unexposed	18	Use hormonal contraceptives
531437668	0		2.44	3.09		0	2.66		90.2	77.7	9	Positive, reactive	Unexposed	4	Use hormonal contraceptives
531426266	0	9.77	NA	5.2	1.72	NA	4.11	83.9	NA	85.1	8	Positive, reactive	Unexposed	12	Use hormonal contraceptives
531418367	0	80.5	43.9	5.54	65.9	39	2.37	12.2	39	69.9	8	Positive, reactive	Unexposed	16	Use hormonal contraceptives
531423068	6	38.5	NA	2.54	50	NA	5.34	25.4	NA	86.5	8	Positive, reactive	Unexposed	0	Use hormonal contraceptives
531438461	0	47.4	72.1		57.2	85.3		12.5	4.41		8	Positive, reactive	Unexposed	8	Use hormonal contraceptives

## Sheet: Figure 5
		Blank cell = sample not provided/processed; NA = insufficient cells isolated for flow cytometry analysis
		Figure 5A			Figure 5B			Figure 5C			Figure 5D			Figure 5E			Clinical Data
Study participant ID number (PTID)	Visit (Month)	CX %Th17 of Tconv Cells	VT %Th17 of Tconv Cells	PBMC %Th17 of Tconv Cells	CX %HLA-DR+ of Th17 Cells	VT %HLA-DR+ of Th17 Cells	PBMC %HLA-DR+ of Th17 Cells	CX %CD69+CD103+ of Th17 Cells	VT %CD69+CD103+ of Th17 Cells	PBMC %CD69+CD103+ of Th17 Cells	CX %CD101+ of Th17 Cells	VT %CD101+ of Th17 Cells	PBMC %CD101+ of Th17 Cells	CX %CCR5+ of Th17 Cells	VT %CCR5+ of Th17 Cells	PBMC %CCR5+ of Th17 Cells	Nugent Score	HSV2 Serology	HIV Exposure	Unprotected sex acts last 30 days	Hormonal Contraceptive Use
531400125	0	11.1	5.7	4	37.8	NA	16.4	30.6	NA	0.72	17.1	NA	4.81	85.6	NA	56.3	0	Positive, reactive	Exposed	0	Use hormonal contraceptives
531400362	0		23.1	5.21		47.6	6.44		69.9	0.17		68	4.49		99	24.9	0	Negative, nonreactive	Unexposed	7	Use hormonal contraceptives
531400426	0	14.7	44.3	10.9	NA	51.9	8.98	NA	40.7	0.031	NA	48.1	9.33	NA	92.6	37.1	0	Positive, reactive	Exposed	0	Had menses in 35
531429760	0	3.03	5.66	2.52	NA	NA	6.89	NA	NA	0.086	NA	NA	5.25	NA	NA	21.7	0	Negative, nonreactive	Unexposed	10	Had menses in 35
531400761	0			5.86			5.1			0.11			4.42			22.5	0	Negative, nonreactive	Unexposed	8	Secondary amenorrhea
531401169	0	11.7	11.5	3.45	44.4	NA	14.8	40.7	NA	1.25	25.9	NA	8.19	92.6	NA	28.7	0	Negative, nonreactive	Unexposed	6	Had menses in 35
531401266	0		10.9	4.94		31.9	10.2		20.9	0.45		23.4	7.52		90.3	39.1	0	Negative, nonreactive	Unexposed	8	Use hormonal contraceptives
531412926	0	4.27	3.12	0.8	NA	NA	7.6	NA	NA	0	NA	NA	4.84	NA	NA	24.4	0	Negative, nonreactive	Exposed	1	Unknown
531401763	0	56.8	6.9	15.3	67.3	NA	9.67	63.6	NA	0.049	81.5	NA	9.24	95.1	NA	15.5	0	Not tested	Unexposed	8	Had menses in 35
531402163	0	37.2	39.6	18.8	NA	37.5	6.31	NA	52.5	0.022	NA	61.3	9.48	NA	92.5	47.2	8	Negative, nonreactive	Unexposed	14	Had menses in 35
531402464	0	19.9	5.7	6.07	63.6	77.8	10.6	3.03	22.2	0.082	6.06	16.7	1.35	90.9	91.7	23.4	3	Positive, reactive	Unexposed	1	Had menses in 35
531402662	0			1.78			3.17			0			3.7			38.2	2	Indeterminate	Unexposed	12	Use hormonal contraceptives
531406762	0	NA	NA		NA	NA		NA	NA		NA	NA		NA	NA		0	Negative, nonreactive	Unexposed	12	Had menses in 35
531402961	0	6.9	NA	5.6	NA	NA	6.48	NA	NA	0.093	NA	NA	2.52	NA	NA	25.7	0	Negative, nonreactive	Unexposed	0	Secondary amenorrhea
531403566	0	NA	4.74	5.01	NA	24	10.2	NA	44	1.69	NA	52	13.2	NA	84	18.9	0	Negative, nonreactive	Unexposed	1	Had menses in 35
531424868	0	NA	NA	9.14	NA	NA	7.58	NA	NA	0.03	NA	NA	5	NA	NA	36.6	0	Negative, nonreactive	Unexposed	12	Had menses in 35
531403963	0	2.23	15.7	3.01	58	NA	6.28	11.6	NA	0.028	13	NA	13	92.8	NA	20.8	1	Positive, reactive	Unexposed	6	Had menses in 35
531403368	0	6.15	11.7		10.8	30		0.45	58.8		43.3	51.2		53.6	96.9		1	Indeterminate	Unexposed	5	Secondary amenorrhea
531404367	0			5.62			3.67			0.058			3.38			29.3	8	Positive, reactive	Unexposed	3	Secondary amenorrhea
531404624	0	4.65	NA	6.53	NA	NA	3.93	NA	NA	0.015	NA	NA	4.56	NA	NA	14.6	0	Negative, nonreactive	Exposed	0	Had menses in 35
531416663	0	NA	5.13	4.92	NA	NA	2.78	NA	NA	0.13	NA	NA	6.33	NA	NA	45.7	0	Negative, nonreactive	Unexposed	8	Had menses in 35
531405065	0	5.46	6.36	1.59	43.4	NA	5.95	15.9	NA	0	15.9	NA	6.48	80.7	NA	26.5	0	Positive, reactive	Unexposed	12	Had menses in 35
531405261	0	NA	38.2	7.02	NA	37.2	9.01	NA	68.6	0.011	NA	66.1	7.03	NA	93.4	29.9	8	Positive, reactive	Unexposed	8	Had menses in 35
531405567	0	NA	0	4.64	NA	NA	16.7	NA	NA	0.18	NA	NA	2.94	NA	NA	45.9	1	Negative, nonreactive	Unexposed	12	Had menses in 35
531414167	0	6.76	10.2	5.39	5.08	61.5	6.12	10.2	7.69	0.067	11.9	30.8	6.05	45.8	100	26.4	0	Negative, nonreactive	Unexposed	3	Had menses in 35
531405663	0	3.26	4.7	3.44	8.82	NA	14.2	17.6	NA	0.071	20.6	NA	7.44	47.1	NA	37.3	0	Positive, reactive	Unexposed	14	Had menses in 35
531406561	0	9.09	0	2.02	NA	NA	3.28	NA	NA	0.11	NA	NA	6	NA	NA	37.7	0	Negative, nonreactive	Unexposed	12	Had menses in 35
531406824	0	NA	3.37	3.18	NA	NA	9.51	NA	NA	0	NA	NA	5.92	NA	NA	30.5	0	Positive, reactive	Exposed	0	Use hormonal contraceptives
531438069	0	6.11	9.09	1.37	NA	NA	9.84	NA	NA	0	NA	NA	6.1	NA	NA	21.3	1	Positive, reactive	Unexposed	25	Had menses in 35
531407026	0	11.4	10.3	6.71	16.7	NA	6.76	4.76	NA	0.00877	9.52	NA	6.84	57.1	NA	27.4	0	Positive, reactive	Exposed	0	Had menses in 35
531425327	0	7.87	3.68	4.22	75	NA	8.39	50	NA	0	71.4	NA	5.17	100	NA	17.6	1	Negative, nonreactive	Exposed	8	Secondary amenorrhea
531407765	0	3.71	2.67	5.28	87.1	NA	18.8	67.7	NA	0.16	80.6	NA	35.6	96.8	NA	31.4	0	Positive, reactive	Unexposed	8	Had menses in 35
531407868	0	1.56	9.09	7.83	NA	NA	3.93	NA	NA	0.22	NA	NA	14.4	NA	NA	35.6	0	Negative, nonreactive	Unexposed	30	Had menses in 35
531408361	0	5.48	11	4.19	17.9	NA	9.43	5.13	NA	0.059	20.5	NA	17.5	43.6	NA	18.5	0	Negative, nonreactive	Unexposed	20	Had menses in 35
531408468	0	11.1	11.1	14	33.3	9.86	4.95	32	59.2	0.051	48	60.6	12.2	84	93	35.2	2	Negative, nonreactive	Unexposed	20	Use hormonal contraceptives
531408760	0		11.1	3.87		NA	10.5		NA	0.07		NA	1.22		NA	59.8	2	Positive, reactive	Unexposed	8	Secondary amenorrhea
531409020	0	6.12	4.58	3.26	NA	25	5.45	NA	22.3	0.097	NA	25	6.08	NA	80.4	33.3	0	Negative, nonreactive	Exposed	0	Had menses in 35
531436260	0	NA	3.03	6.59	NA	NA	5.49	NA	NA	0.03	NA	NA	0.51	NA	NA	28.2	1	Negative, nonreactive	Unexposed	8	Use hormonal contraceptives
531409127	0	11.1		7.13	NA		5.16	NA		0.035	NA		3.08	NA		32.1	0	Positive, reactive	Exposed	0	Secondary amenorrhea
531409265	0	6.81	5.23	3.79	NA	NA	11.2	NA	NA	0	NA	NA	13.7	NA	NA	30.5	0	Negative, nonreactive	Unexposed	8	Secondary amenorrhea
531409360	0	5.56	7.8	6.24	17.4	9.09	6.75	13	9.09	0.37	17.4	15.9	10.2	56.5	50	23.7	3	Negative, nonreactive	Unexposed	1	Had menses in 35
531435665	0	5.19	7.32	0.62	NA	NA	15.4	NA	NA	0	NA	NA	5.67	NA	NA	33.2	1	Negative, nonreactive	Unexposed	12	Use hormonal contraceptives
531409667	0			5.24			6.71			0.38			14.2			23.9	8	Positive, reactive	Unexposed	0	Secondary amenorrhea
531409764	0	4.65	5.88	7.03	5.75	NA	14.1	3.45	NA	0.36	6.9	NA	8.94	52.9	NA	35.3	0	Positive, reactive	Unexposed	14	Use hormonal contraceptives
531410262	0	NA	10.9	5.24	NA	NA	6.39	NA	NA	0.18	NA	NA	2.66	NA	NA	21.3	8	Positive, reactive	Unexposed	16	Had menses in 35
531412060	0	5.41	2.5	6.84	NA	NA	7.24	NA	NA	0.033	NA	NA	5.33	NA	NA	39.9	0	Negative, nonreactive	Unexposed	20	Use hormonal contraceptives
531410327	0	2.67	3.9	3.59	NA	NA	5.79	NA	NA	0	NA	NA	3.89	NA	NA	15.8	8	Positive, reactive	Exposed	0	Had menses in 35
531410525	0	12.7	NA	7.01	NA	NA	11.4	NA	NA	0.19	NA	NA	28.8	NA	NA	26.5	0	Positive, reactive	Exposed	1	Had menses in 35
531410664	0	NA	17.3	4.67	NA	NA	9.44	NA	NA	0.039	NA	NA	15.7	NA	NA	47.6	0	Negative, nonreactive	Unexposed	16	Use hormonal contraceptives
531415669	0	5.77	3.47	1.44	NA	NA	6.05	NA	NA	0	NA	NA	5.06	NA	NA	26.4	0	Negative, nonreactive	Unexposed	12	Use hormonal contraceptives
531411122	0	5.19	4.4	6.68	13.8	10.9	4.59	1.25	2.17	0.68	10	6.52	11.7	48.8	28.3	37.8	0	Positive, reactive	Exposed	4	Use hormonal contraceptives
531411365	0	10.5	12.3	5.71	60.7	NA	6.72	53.6	NA	0.1	39.3	NA	8.23	92.9	NA	30.9	8	Indeterminate	Unexposed	3	Had menses in 35
531415561	0	2.15	NA	2.68	NA	NA	15.7	NA	NA	0.17	NA	NA	3.46	NA	NA	43.3	2	Negative, nonreactive	Unexposed	4	Use hormonal contraceptives
531411527	0	NA	NA	2.66	NA	NA	6.55	NA	NA	0.075	NA	NA	2.11	NA	NA	33.9	8	Negative, nonreactive	Exposed	0	Had menses in 35
531411662	0	13.6	2.6	6.36	78.4	NA	4.68	64.7	NA	0.33	76.5	NA	5.81	94.1	NA	20.8	0	Positive, reactive	Unexposed	8	Use hormonal contraceptives
531440264	0	7.14	NA	2.66	NA	NA	9.27	NA	NA	0.13	NA	NA	9.67	NA	NA	15.2	0	Negative, nonreactive	Unexposed	12	Use hormonal contraceptives
531411769	0	11.2	13.9	4.28	42.2	17	12.1	9.71	22.7	0.49	8.25	16.5	11.7	92.7	100	40.7	0	Negative, nonreactive	Unexposed	2	Had menses in 35
531411826	0	5.47	NA	9.54	NA	NA	3.38	NA	NA	0.12	NA	NA	6	NA	NA	35.2	0	Positive, reactive	Exposed	20	Use hormonal contraceptives
531411961	0	4.69	3.51	7.27	NA	57.3	5.36	NA	49.3	0	NA	38.7	3.35	NA	86.7	40	8	Negative, nonreactive	Unexposed	28	Had menses in 35
531440067	0	7.14	1.79	5.13	NA	NA	4.46	NA	NA	0.072	NA	NA	12.5	NA	NA	23.2	0	Negative, nonreactive	Unexposed	8	Use hormonal contraceptives
531412521	0	NA	8.8	2.56	NA	NA	14.1	NA	NA	0.1	NA	NA	2.88	NA	NA	31.1	0	Negative, nonreactive	Exposed	0	Had menses in 35
531412763	0	7.46	7.92	3.79	NA	NA	3.7	NA	NA	0.15	NA	NA	2.66	NA	NA	14.8	0	Negative, nonreactive	Unexposed	24	Use hormonal contraceptives
531417563	0	2.65			NA			NA			NA			NA			0	Negative, nonreactive	Unexposed	6	Use hormonal contraceptives
531413063	0	12.1	5.35	3.33	NA	51.9	7.44	NA	53.7	0.058	NA	79.6	10.5	NA	98.1	25.3	0	Positive, reactive	Unexposed	12	Had menses in 35
531418923	0	5.33	4.49	1.56	NA	NA	2.38	NA	NA	0	NA	NA	7.85	NA	NA	32.1	0	Positive, reactive	Exposed	3	Use hormonal contraceptives
531413166	0	4.7	3.64	4.2	NA	NA	7.01	NA	NA	0.22	NA	NA	4.46	NA	NA	30	8	Negative, nonreactive	Unexposed	12	Had menses in 35
531413268	0	31.2	25.2	3.56	NA	34.7	3.85	NA	86	0.078	NA	73.6	4.24	NA	96.7	33.9	3	Negative, nonreactive	Unexposed	0	Had menses in 35
531413665	0	NA	12.1	5.79	NA	NA	3.18	NA	NA	0.39	NA	NA	6.72	NA	NA	31.2	0	Negative, nonreactive	Unexposed	30	Use hormonal contraceptives
531418161	0	3.02	9.72	2.39	NA	NA	2.53	NA	NA	0.26	NA	NA	2.79	NA	NA	34	2	Positive, reactive	Unexposed	25	Use hormonal contraceptives
531413864	0	NA	NA	6.05	NA	NA	2.99	NA	NA	0.025	NA	NA	5.64	NA	NA	20.8	0	Negative, nonreactive	Unexposed	4	Use hormonal contraceptives
531413969	0	6.56	2.16	3.97	12.7	NA	7.45	4.76	NA	0.1	22.2	NA	16.1	27	NA	36.1	0	Negative, nonreactive	Unexposed	30	Use hormonal contraceptives
531417127	0	2.93	8.22		17.4	NA		30.4	NA		34.8	NA		87	NA		3	Negative, nonreactive	Exposed	12	Had menses in 35
531414427	0	4.86	1.55	3.39	48.6	NA	11.1	18.9	NA	0.072	16.2	NA	3.87	83.8	NA	53.2	8	Positive, reactive	Exposed	12	Had menses in 35
531414666	0	6.94	NA	4.83	5.71	NA	7.28	2.29	NA	0.49	6.29	NA	9.12	26.3	NA	35	0	Positive, reactive	Unexposed	4	Had menses in 35
531415064	0	13.8	12.2	5.11	NA	NA	2.71	NA	NA	0.38	NA	NA	16.5	NA	NA	20.9	0	Positive, reactive	Unexposed	16	Use hormonal contraceptives
531421265	0	9.49	15.5		24	32.6		62	39.3		76	49.4		92	93.3		0	Negative, nonreactive	Unexposed	1	Had menses in 35
531415226	0	4.9	15	3.35	NA	54	4.06	NA	50	0.15	NA	52	13	NA	74	19.6	10	Indeterminate	Exposed	12	Had menses in 35
531415363	0	NA	NA	5.95	NA	NA	3.44	NA	NA	0.091	NA	NA	20	NA	NA	26.4	0	Negative, nonreactive	Unexposed	0	Secondary amenorrhea
531425664	0	3.36	4.11		NA	NA		NA	NA		NA	NA		NA	NA		0	Positive, reactive	Unexposed	0	Had menses in 35
531433564	0	4.58	12.7		NA	NA		NA	NA		NA	NA		NA	NA		0	Positive, reactive	Unexposed	0	Had menses in 35
531418027	0	1.89	7.69	5.84	NA	42.4	8.28	NA	45.5	0.013	NA	90.9	7.6	NA	100	81.4	10	Positive, reactive	Exposed	0	Had menses in 35
531433863	0	NA	0.42		NA	NA		NA	NA		NA	NA		NA	NA		0	Negative, nonreactive	Unexposed	6	Use hormonal contraceptives
531418462	0	0.83		2.68	NA		3.71	NA		0.09	NA		8.23	NA		73.2	0	Negative, nonreactive	Unexposed	1	Use hormonal contraceptives
531435560	0	2.44	5.19		NA	NA		NA	NA		NA	NA		NA	NA		0	Negative, nonreactive	Unexposed	12	Use hormonal contraceptives
531418660	0	NA	1.49	1.47	NA	NA	2.22	NA	NA	0.74	NA	NA	14.8	NA	NA	52.6	0	Negative, nonreactive	Unexposed	8	Had menses in 35
531418766	0	4.4	NA	2.67	NA	NA	5.23	NA	NA	0	NA	NA	10.6	NA	NA	20.3	0	Indeterminate	Unexposed	8	Had menses in 35
531418828	0	6.9	NA	6.85	NA	NA	3.99	NA	NA	0.023	NA	NA	8.18	NA	NA	17.3	0	Positive, reactive	Exposed	0	Use hormonal contraceptives
531420561	0	25.1	25.5		94.9	84.4		57.5	49.4		51.7	31.2		99.1	100		1	Negative, nonreactive	Unexposed	4	Use hormonal contraceptives
531419366	0	6.54	NA	1.68	NA	NA	10.2	NA	NA	0.29	NA	NA	27.2	NA	NA	39.7	0	Positive, reactive	Unexposed	12	Secondary amenorrhea
531419463	0	0	4.23	5.11	NA	NA	2.05	NA	NA	0.098	NA	NA	17.8	NA	NA	40.5	0	Negative, nonreactive	Unexposed	4	Had menses in 35
531419569	0	3.17	NA	1.67	NA	NA	9.89	NA	NA	0.52	NA	NA	4.04	NA	NA	32.8	8	Positive, reactive	Unexposed	12	Had menses in 35
531419765	0	NA	8.03	0.9	NA	32.3	10.2	NA	61.3	0	NA	38.7	7.75	NA	80.6	27.8	0	Positive, reactive	Unexposed	12	Use hormonal contraceptives
531439263	0	5.92	3.41	5.19	NA	NA	4.2	NA	NA	0.039	NA	NA	1.69	NA	NA	24.2	0	Indeterminate	Unexposed	8	Had menses in 35
531419868	0	5.01	9.09	4.57	NA	NA	3.48	NA	NA	0.062	NA	NA	5.6	NA	NA	40.6	0	Positive, reactive	Unexposed	4	Secondary amenorrhea
531419960	0	7.84	10.4	12.4	NA	63.9	6.47	NA	91.7	0.071	NA	91.7	5.94	NA	100	34.6	0	Negative, nonreactive	Unexposed	4	Use hormonal contraceptives
531420165	0	9.82		12.6	NA		5.79	NA		0.055	NA		3.89	NA		29.4	0	Negative, nonreactive	Unexposed	16	Use hormonal contraceptives
531435166	0	NA	NA	8.53	NA	NA	4.29	NA	NA	0.063	NA	NA	6.12	NA	NA	35.2	0	Indeterminate	Unexposed	5	Had menses in 35
531420669	0	8.6	4.92	7.59	51.2	NA	4.36	22.3	NA	0	11.2	NA	1.6	88.8	NA	19.5	0	Negative, nonreactive	Unexposed	4	Had menses in 35
531417764	0	17.7	5.63		55.1	NA		84.1	NA		85.5	NA		89.9	NA		10	Positive, reactive	Unexposed	8	Secondary amenorrhea
531420762	0	16.6	4.03	5.77	68.4	NA	11	64.2	NA	0.037	73.1	NA	9.92	86.3	NA	28.4	0	Positive, reactive	Unexposed	8	Secondary amenorrhea
531423964	0	6.62	3.85	5.79	NA	NA	11.5	NA	NA	0.46	NA	NA	20.2	NA	NA	39.4	2	Negative, nonreactive	Unexposed	2	Had menses in 35
531420860	0	7.94	3.57	11.2	NA	NA	15.5	NA	NA	0	NA	NA	8.25	NA	NA	42.3	0	Positive, reactive	Unexposed	8	Use hormonal contraceptives
531421168	0	6.41	4.49	4.63	5.71	NA	8.07	0	NA	0.058	0	NA	8.88	11.4	NA	23.2	2	Positive, reactive	Unexposed	4	Use hormonal contraceptives
531421360	0		NA	12		NA	6.91		NA	0.058		NA	8.89		NA	34.4	9	Positive, reactive	Unexposed	12	Had menses in 35
531421723	0	5.3	5.99	3.11	NA	NA	3.03	NA	NA	0.1	NA	NA	3.35	NA	NA	25.9	0	Negative, nonreactive	Exposed	1	Use hormonal contraceptives
531422065	0	NA	5.77	4.07	NA	NA	4.77	NA	NA	0.015	NA	NA	5.27	NA	NA	29.2	1	Negative, nonreactive	Unexposed	2	Use hormonal contraceptives
531423462	0	7.41	9.71	3.01	NA	NA	6.03	NA	NA	0.074	NA	NA	7.69	NA	NA	34.2	0	Negative, nonreactive	Unexposed	25	Had menses in 35
531422567	0	3.9	0	4.9	NA	NA	7.29	NA	NA	0	NA	NA	4.67	NA	NA	33.4	0	Negative, nonreactive	Unexposed	8	Use hormonal contraceptives
531419067	0	3.81	NA		NA	NA		NA	NA		NA	NA		NA	NA		0	Positive, reactive	Unexposed	4	Use hormonal contraceptives
531422768	0	3.12	1.06	2.86	NA	NA	5.51	NA	NA	0.11	NA	NA	0.9	NA	NA	24.4	0	Negative, nonreactive	Unexposed	4	Secondary amenorrhea
531423766	0	21.8	22.2	7.76	NA	50	3.81	NA	50	0	NA	53.8	4.35	NA	96.2	27.8	0	Negative, nonreactive	Unexposed	0	Had menses in 35
531423263	0	5	6.82	5.16	NA	NA	5.69	NA	NA	0	NA	NA	10.4	NA	NA	18.9	0	Negative, nonreactive	Unexposed	16	Use hormonal contraceptives
531423367	0	3.8	0	1.94	21.9	NA	6.18	34.4	NA	0	50	NA	3.62	71.9	NA	26.8	0	Negative, nonreactive	Unexposed	12	Secondary amenorrhea
531429468	0	9.42	8.49	5.67	88.9	NA	10.4	72.2	NA	0.11	83.3	NA	25.1	94.4	NA	48.1	0	Negative, nonreactive	Unexposed	4	Had menses in 35
531423565	0	7.14	NA	6.58	NA	NA	5.75	NA	NA	0	NA	NA	15.9	NA	NA	20.4	0	Positive, reactive	Unexposed	8	Had menses in 35
531423660	0	5.88	6.11	8.58	NA	NA	5.51	NA	NA	0	NA	NA	10.9	NA	NA	30.8	0	Negative, nonreactive	Unexposed	1	Had menses in 35
531434265	0	7.89	1.47	4.87	NA	NA	4.38	NA	NA	0.024	NA	NA	1.71	NA	NA	22.8	0	Negative, nonreactive	Unexposed	4	Had menses in 35
531424162	0	3.72	1.05	3.65	NA	NA	11.4	NA	NA	0.056	NA	NA	4.93	NA	NA	38.1	0	Negative, nonreactive	Unexposed	8	Use hormonal contraceptives
531424463	0	7.2	NA	5.67	35.7	NA	7.74	28.6	NA	0.095	32.1	NA	6.38	89.3	NA	38.2	0	Negative, nonreactive	Unexposed	9	Use hormonal contraceptives
531430261	0	2.96	5.83	1.59	NA	15.2	6	NA	33.3	0	NA	24.2	2.94	NA	97	32.8	0	Negative, nonreactive	Unexposed	12	Had menses in 35
531424569	0	NA	4.7	2.52	NA	NA	3.12	NA	NA	0	NA	NA	2.15	NA	NA	14.2	0	Positive, reactive	Unexposed	12	Secondary amenorrhea
531424765	0	1.39	NA	3.98	43.2	NA	5.18	21.6	NA	0	21.6	NA	5.81	78.4	NA	24.6	1	Negative, nonreactive	Unexposed	0	Had menses in 35
531424960	0	5.11	7.77	3.83	48.5	NA	5.37	50.5	NA	0.22	45.4	NA	5.82	94.8	NA	43.8	0	Negative, nonreactive	Unexposed	1	Had menses in 35
531425461	0	0	1.45	5.63	NA	NA	5.61	NA	NA	0	NA	NA	0.89	NA	NA	41.9	0	Negative, nonreactive	Unexposed	6	Secondary amenorrhea
531425525	0	4.48	NA	2.52	NA	NA	5.56	NA	NA	0	NA	NA	7.38	NA	NA	100	0	Positive, reactive	Exposed	0	Had menses in 35
531433269	0	12.1	7.41	6.9	NA	NA	4.28	NA	NA	0	NA	NA	2.28	NA	NA	22.7	0	Negative, nonreactive	Unexposed	10	Had menses in 35
531425767	0	0	4.83	1.64	NA	NA	6.39	NA	NA	0	NA	NA	1.25	NA	NA	63.7	0	Positive, reactive	Unexposed	0	Had menses in 35
531425865	0	2.35	NA	4.75	49	NA	4.63	35.3	NA	0	41.2	NA	2.34	78.4	NA	22.9	0	Negative, nonreactive	Unexposed	10	Use hormonal contraceptives
531425963	0	6.98	NA	3.82	NA	NA	4.64	NA	NA	0.052	NA	NA	6.07	NA	NA	27.5	0	Positive, reactive	Unexposed	9	Use hormonal contraceptives
531438262	0	2.93	6.9	3.86	NA	NA	5.62	NA	NA	0.28	NA	NA	11.4	NA	NA	36.7	0	Negative, nonreactive	Unexposed	12	Had menses in 35
531426060	0	NA	4.55	6.82	NA	NA	7.19	NA	NA	0	NA	NA	4.92	NA	NA	31	0	Positive, reactive	Unexposed	4	Use hormonal contraceptives
531426465	0	2.56	1.97	4.89	NA	NA	6.26	NA	NA	0	NA	NA	7.05	NA	NA	14.9	1	Positive, reactive	Unexposed	20	Secondary amenorrhea
531435063	0		4.03	1.25		NA	6.95		NA	0.19		NA	12.5		NA	22.4	0	Negative, nonreactive	Unexposed	14	Had menses in 35
531426668	0	3.68	NA	6.06	NA	NA	5.56	NA	NA	0.12	NA	NA	1.63	NA	NA	25.4	0	Negative, nonreactive	Unexposed	8	Use hormonal contraceptives
531426763	0		NA	2.34		NA	6.96		NA	0		NA	11.6		NA	25.8	8	Negative, nonreactive	Unexposed	12	Had menses in 35
531440661	0	6.6	11.5	5.38	NA	NA	2.66	NA	NA	0.046	NA	NA	17.2	NA	NA	26.1	0	Negative, nonreactive	Unexposed	10	Had menses in 35
531427066	0	2.94	NA	1.96	NA	NA	8.39	NA	NA	0.13	NA	NA	6.13	NA	NA	29.3	0	Positive, reactive	Unexposed	8	Secondary amenorrhea
531427224	0	16.1	4.37	4.6	NA	6.25	2.22	NA	6.25	0.82	NA	12.5	1.11	NA	46.9	25	0	Positive, reactive	Exposed	0	Use hormonal contraceptives
531428321	0	9.79	23.1	5.43	26.9	27.3	8.57	21.2	63.6	0	32.7	77.3	16.3	61.5	98.5	35.3	10	Positive, reactive	Exposed	10	Had menses in 35
531429021	0	15.8	11.4	6.61	54.9	56.1	7.44	80.3	58.2	0.095	87.3	76.5	5.64	100	94.9	50.3	0	Negative, nonreactive	Exposed	2	Use hormonal contraceptives
531439964	0	0.9	NA	4.58	NA	NA	4.71	NA	NA	0.081	NA	NA	0.89	NA	NA	19.1	0	Negative, nonreactive	Unexposed	6	Had menses in 35
531440366	0	21.4	NA	4.44	NA	NA	4.2	NA	NA	0.055	NA	NA	20	NA	NA	23.1	0	Negative, nonreactive	Unexposed	4	Had menses in 35
531429863	0	6.11	1.67	2.81	NA	11.8	8.52	NA	5.88	0	NA	14.7	2.32	NA	47.1	25.3	0	Positive, reactive	Unexposed	10	Had menses in 35
531430123	0	5.88	1.01	3.37	NA	NA	4.59	NA	NA	0.2	NA	NA	12.2	NA	NA	45.9	0	Positive, reactive	Exposed	7	Secondary amenorrhea
531431121	0	8.66	5.48	4.09	NA	NA	7.49	NA	NA	0.074	NA	NA	6.03	NA	NA	26.6	0	Positive, reactive	Exposed	7	Had menses in 35
531430369	0	5.75	3.3	3.98	NA	NA	9.89	NA	NA	0.05	NA	NA	2.06	NA	NA	29.4	0	Negative, nonreactive	Unexposed	23	Use hormonal contraceptives
531431463	0	2.34	5.52	2.47	NA	28.8	9.04	NA	22	0	NA	11.9	3.47	NA	100	33.7	0	Negative, nonreactive	Unexposed	8	Use hormonal contraceptives
531431661	0	4.07	4.94	1.98	37.9	90.9	13.9	27.6	54.5	0.11	37.9	81.8	4.22	69	95.5	34.4	3	Positive, reactive	Unexposed	3	Use hormonal contraceptives
531440569	0	1.4	0.57	3.09	NA	NA	5.45	NA	NA	0.071	NA	NA	17.6	NA	NA	30.4	0	Positive, reactive	Unexposed	12	Had menses in 35
531431868	0	NA	7.27	3.66	NA	NA	5.86	NA	NA	0	NA	NA	2.63	NA	NA	34.8	8	Negative, nonreactive	Unexposed	0	Had menses in 35
531432165	0	9.97	20.4	3.14	50	NA	4.31	23.6	NA	0.088	70.8	NA	5.36	87.5	NA	34	2	Negative, nonreactive	Unexposed	0	Use hormonal contraceptives
531440463	0	14.7	10.5	4.28	NA	97.3	7.98	NA	73	0.1	NA	56.8	3.05	NA	89.2	18.5	0	Positive, reactive	Unexposed	3	Had menses in 35
531432226	0	NA	NA	8.11	NA	NA	5.19	NA	NA	0	NA	NA	1.44	NA	NA	21.3	8	Positive, reactive	Exposed	0	Unknown
531432520	0	4.32	7.32	8.89	NA	NA	3.69	NA	NA	0	NA	NA	4.06	NA	NA	24.5	0	Positive, reactive	Exposed	3	Use hormonal contraceptives
531432762	0	NA	NA	5.64	NA	NA	4.38	NA	NA	0.044	NA	NA	2.52	NA	NA	32.8	1	Negative, nonreactive	Unexposed	0	Use hormonal contraceptives
531437465	0	5.88	7.55	4.85	NA	NA	2.49	NA	NA	0.035	NA	NA	2.78	NA	NA	46.4	0	Positive, reactive	Unexposed	12	Had menses in 35
531432968	0	17.7	5.24	5.8	46.1	NA	3.24	60.9	NA	0.078	78.9	NA	14.8	98.4	NA	33	0	Negative, nonreactive	Unexposed	2	Secondary amenorrhea
531433361	0	12.2	14.4	5.2	36.6	36.7	5.62	78	76.7	0	90.2	86.7	11.8	97.6	96.7	17.6	0	Positive, reactive	Unexposed	3	Had menses in 35
531433468	0	3.41	10	6.51	NA	NA	3.79	NA	NA	0.029	NA	NA	11.8	NA	NA	24.6	0	Negative, nonreactive	Unexposed	6	Secondary amenorrhea
531434360	0	9.43	5.34	1.91	NA	NA	6.28	NA	NA	0	NA	NA	1.71	NA	NA	20.3	0	Positive, reactive	Unexposed	12	Use hormonal contraceptives
531434469	0	4.95	5.79	4.53	NA	NA	7.49	NA	NA	0.1	NA	NA	2.22	NA	NA	29.4	8	Negative, nonreactive	Unexposed	16	Had menses in 35
531434667	0	4.27	2.9	5.21	NA	NA	3.58	NA	NA	0.05	NA	NA	6	NA	NA	20.6	0	Negative, nonreactive	Unexposed	0	Use hormonal contraceptives
531434764	0	8.75	4.81	5.82	32.6	NA	4.1	47.8	NA	0.032	39.1	NA	0.77	89.1	NA	13.5	0	Negative, nonreactive	Unexposed	8	Use hormonal contraceptives
531434862	0	10	4.24	6.62	NA	NA	6.61	NA	NA	0.033	NA	NA	9.7	NA	NA	30.5	0	Positive, reactive	Unexposed	9	Use hormonal contraceptives
531430866	0	3.51			NA			NA			NA			NA			0	Positive, reactive	Unexposed	26	Had menses in 35
531435467	0	6.74	5.26	3.07	NA	69	6.09	NA	66.7	0	NA	73.8	2.89	NA	97.6	19.1	0	Negative, nonreactive	Unexposed	10	Use hormonal contraceptives
531438566	0	10.4	2.94	4.83	NA	NA	7.1	NA	NA	0.2	NA	NA	6.93	NA	NA	42.1	2	Indeterminate	Unexposed	12	Secondary amenorrhea
531437763	0	16.7	21.2	5.86	33.3	NA	9.78	59.3	NA	0.11	63	NA	10.2	100	NA	29.4	1	Negative, nonreactive	Unexposed	4	Secondary amenorrhea
531435969	0	4.38	8.86	4.15	NA	38.7	3.55	NA	12.6	0	NA	16.8	3.23	NA	90.8	30.8	0	Positive, reactive	Unexposed	12	Use hormonal contraceptives
531436163	0	2.81	9.25	2.51	NA	47.4	6.23	NA	21.1	0	NA	55.3	5.11	NA	92.1	30.5	0	Negative, nonreactive	Unexposed	8	Use hormonal contraceptives
531430460	0	2.24	11.6		NA	NA		NA	NA		NA	NA		NA	NA		0	Negative, nonreactive	Unexposed	10	Use hormonal contraceptives
531436464	0	NA	1.12	4.8	NA	NA	4.46	NA	NA	0.025	NA	NA	1.95	NA	NA	26.8	0	Positive, reactive	Unexposed	12	Use hormonal contraceptives
531436662	0		10.7	6.05		NA	8.55		NA	0		NA	4.22		NA	32.1	0	Negative, nonreactive	Unexposed	12	Secondary amenorrhea
531437024	0	3.02	6.84	4.92	NA	NA	4.79	NA	NA	0.089	NA	NA	4.07	NA	NA	23.1	8	Positive, reactive	Exposed	0	Had menses in 35
531438368	0	23.3	6.69	6.19	42	42.9	5.12	94.2	80	0.11	92	78.6	7.29	100	98.6	31.2	0	Negative, nonreactive	Unexposed	12	Secondary amenorrhea
531437861	0	13.5	10.4	14.1	55.3	NA	1.92	65.8	NA	0.043	57.9	NA	3.93	92.1	NA	27.4	0	Negative, nonreactive	Unexposed	12	Use hormonal contraceptives
531439766	0	8.64	4.72	2.27	NA	NA	6.98	NA	NA	0.06	NA	NA	2.51	NA	NA	19.6	0	Negative, nonreactive	Unexposed	14	Use hormonal contraceptives
531440162	0	5.62	2.31	7.19	NA	67.5	6.33	NA	30	0.06	NA	65	28	NA	85	20.1	0	Negative, nonreactive	Unexposed	26	Use hormonal contraceptives
531400524	6	11.4	3.18	8.42	NA	NA	13.1	NA	NA	0.049	NA	NA	0.97	NA	NA	33.5	8	Positive, reactive	Exposed	0	Had menses in 35
531423161	0																3	Negative, nonreactive	Unexposed	0	Use hormonal contraceptives
531400629	6			1.11			12.1			0.22			6.36			47.6	8	Positive, reactive	Exposed	2	Unknown
531405727	6	14.4	15.7	3.17	62.1	60	15.7	93.1	82.2	0.58	79.3	77.8	23	96.6	98.9	30.9	8	Positive, reactive	Exposed	0	Secondary amenorrhea
531424661	0																1	Positive, reactive	Unexposed	8	Use hormonal contraceptives
531431026	6	8.97	3.37	6.21	59.7	NA	4.32	43.5	NA	0.049	59.7	NA	20.9	75.8	NA	29.6	8	Negative, nonreactive	Exposed	0	Had menses in 35
531431765	6	NA	NA	3.37	NA	NA	9.05	NA	NA	0	NA	NA	4.44	NA	NA	23.9	10	Negative, nonreactive	Unexposed	8	Had menses in 35
531405164	6	34.8	11.1		46.5	NA		94.4	NA		93	NA		100	NA		8	Negative, nonreactive	Unexposed	12	Had menses in 35
531416567	6		NA			NA			NA			NA			NA		8	Positive, reactive	Unexposed	14	Had menses in 35
531403069	0			4.96			8.48			0.055			6.5			27	8	Negative, nonreactive	Unexposed	4	Had menses in 35
531437266	6	NA	8.65	4.07	NA	NA	6.59	NA	NA	0	NA	NA	2.91	NA	NA	34.1	9	Negative, nonreactive	Unexposed	1	Had menses in 35
531436769	6	17.3	NA	15.6	NA	NA	3.25	NA	NA	0.016	NA	NA	4.86	NA	NA	30.7	8	Positive, reactive	Unexposed	12	Had menses in 35
531418263	0	6.79		4.19	18.8		4.12	6.25		0	15.6		5.26	50		31.3	9	Negative, nonreactive	Unexposed	13	Secondary amenorrhea
531407162	0	43.1	23.3	3.73	86.3	86.1	10.7	87.8	66.1	0.039	86.7	65	0.71	99.3	99.9	57.7	8	Negative, nonreactive	Unexposed	8	Use hormonal contraceptives
531411260	0	8.25	6	2.98	NA	NA	7.68	NA	NA	0.096	NA	NA	2.88	NA	NA	27.3	8	Negative, nonreactive	Unexposed	8	Use hormonal contraceptives
531416962	6	4.47	NA	3.92	NA	NA	3.15	NA	NA	0	NA	NA	11	NA	NA	42.3	7	Negative, nonreactive	Unexposed	12	Use hormonal contraceptives
531439565	0	NA	11.3	4.73	NA	NA	4.36	NA	NA	0.029	NA	NA	5.49	NA	NA	40.5	8	Negative, nonreactive	Unexposed	12	Use hormonal contraceptives
531434061	6	9.09	9.68	2.34	NA	NA	8.87	NA	NA	0.15	NA	NA	4.36	NA	NA	29.7	8	Negative, nonreactive	Unexposed	12	Use hormonal contraceptives
531407366	0	23.5	14.1	12.2	NA	60.6	4.65	NA	27.1	0.05	NA	48.4	1.41	NA	89.7	28.1	7	Negative, nonreactive	Unexposed	4	Use hormonal contraceptives
531416123	0	5.3	3.31	4.43	NA	NA	5.01	NA	NA	0.11	NA	NA	13.9	NA	NA	26.1	10	Positive, reactive	Exposed	8	Use hormonal contraceptives
531438865	0	NA	2	4.12	NA	NA	3.9	NA	NA	0	NA	NA	14.7	NA	NA	17.6	9	Positive, reactive	Unexposed	18	Use hormonal contraceptives
531437668	0		9.76	5.55		NA	4.53		NA	0.04		NA	11		NA	30.1	9	Positive, reactive	Unexposed	4	Use hormonal contraceptives
531426266	0	4.02	NA	3.72	NA	NA	5.26	NA	NA	0.072	NA	NA	7.71	NA	NA	33.2	8	Positive, reactive	Unexposed	12	Use hormonal contraceptives
531418367	0	9.76	4.88	2.88	NA	NA	3.68	NA	NA	0	NA	NA	6.67	NA	NA	36.5	8	Positive, reactive	Unexposed	16	Use hormonal contraceptives
531423068	6	4.1	NA	4.76	NA	NA	3.21	NA	NA	0.049	NA	NA	5.48	NA	NA	29.4	8	Positive, reactive	Unexposed	0	Use hormonal contraceptives
531438461	0	10.8	14.7		NA	NA		NA	NA		NA	NA		NA	NA		8	Positive, reactive	Unexposed	8	Use hormonal contraceptives

## Sheet: Figure 6
		Blank cell = sample not provided/processed; NA = insufficient cells isolated for flow cytometry analysis
		Figure 6A			Figure 6B			Figure 6C			Clinical Data
Study participant ID number (PTID)	Visit (Month)	CX %CD39+ of CD8+ T Cells	VT %CD39+ of CD8+ T Cells	PBMC %CD39+ of CD8+ T Cells	CX %GrzB+ of CD8+ T Cells	VT %GrzB+ of CD8+ T Cells	PBMC %GrzB+ of CD8+ T Cells	CX %T-bet+ of CD8+ T Cells	VT %T-bet+ of CD8+ T Cells	PBMC %T-bet+ of CD8+ T Cells	Nugent Score	HSV2 Serology	HIV Exposure	Unprotected sex acts last 30 days	Hormonal Contraceptive Use
531400125	0	26.5	28.9	1.91	13.5	3.66	63.5	18.8	2.85	64.1	0	Positive, reactive	Exposed	0	Use hormonal contraceptives
531400362	0		25.1	5.02		18.2	21.9		6.03	28	0	Negative, nonreactive	Unexposed	7	Use hormonal contraceptives
531400426	0	1.96	11.3	1.84	33.3	7.84	51.6	35.3	0.98	61.1	0	Positive, reactive	Exposed	0	Had menses in 35
531429760	0	7.37	28	1.55	35.8	14.8	14	24.2	10.4	20.9	0	Negative, nonreactive	Unexposed	10	Had menses in 35
531400761	0			0.4			15.9			16.4	0	Negative, nonreactive	Unexposed	8	Secondary amenorrhea
531401169	0	2.3	1.14	1.29	5.37	2.84	36.6	4.86	2.84	38.6	0	Negative, nonreactive	Unexposed	6	Had menses in 35
531401266	0		9.2	4.71		34.9	21		9.03	23.6	0	Negative, nonreactive	Unexposed	8	Use hormonal contraceptives
531412926	0	1.72	13	3.25	20.7	31.9	15.6	31	21.7	29.5	0	Negative, nonreactive	Exposed	1	Unknown
531401763	0	14	NA	1.96	15.5	NA	19.6	7.99	NA	23.7	0	Not tested	Unexposed	8	Had menses in 35
531402163	0	36	12.1	2.84	16	22.9	48	28	22.5	39.1	8	Negative, nonreactive	Unexposed	14	Had menses in 35
531402464	0	37	21.7	4.18	10.2	8.65	32.3	22	21.4	35.9	3	Positive, reactive	Unexposed	1	Had menses in 35
531402662	0			0.18			16.4			24.1	2	Indeterminate	Unexposed	12	Use hormonal contraceptives
531406762	0	NA	NA		NA	NA		NA	NA		0	Negative, nonreactive	Unexposed	12	Had menses in 35
531402961	0	NA	NA	1.92	NA	NA	10.3	NA	NA	11.4	0	Negative, nonreactive	Unexposed	0	Secondary amenorrhea
531403566	0	NA	5.02	3.91	NA	11.5	23	NA	21.5	24.7	0	Negative, nonreactive	Unexposed	1	Had menses in 35
531424868	0	NA	NA	3.2	NA	NA	37.5	NA	NA	45.1	0	Negative, nonreactive	Unexposed	12	Had menses in 35
531403963	0	2.55	3.34	0.27	31.8	18.4	43.4	18.2	17.5	59.2	1	Positive, reactive	Unexposed	6	Had menses in 35
531403368	0	0.76	12		40.5	35		49.4	21.6		1	Indeterminate	Unexposed	5	Secondary amenorrhea
531404367	0			1.79			42			46.2	8	Positive, reactive	Unexposed	3	Secondary amenorrhea
531404624	0	4.3	1.45	1.39	21.5	2.9	27.7	29	1.45	37.3	0	Negative, nonreactive	Exposed	0	Had menses in 35
531416663	0	NA	6.37	1.08	NA	1.96	30.6	NA	3.92	34.6	0	Negative, nonreactive	Unexposed	8	Had menses in 35
531405065	0	3.17	1.45	2.32	3.17	29	33	3.57	30.4	34.1	0	Positive, reactive	Unexposed	12	Had menses in 35
531405261	0	NA	38	2.72	NA	8.1	52.9	NA	3.17	49.5	8	Positive, reactive	Unexposed	8	Had menses in 35
531405567	0	NA	3.77	2.05	NA	46.2	43.5	NA	40.6	47.3	1	Negative, nonreactive	Unexposed	12	Had menses in 35
531414167	0	2.45	3.67	0.75	28.2	67.4	33.5	36.2	23.9	47.9	0	Negative, nonreactive	Unexposed	3	Had menses in 35
531405663	0	3.42	4.47	1.92	17.5	7.51	23.1	21.7	13.6	24.4	0	Positive, reactive	Unexposed	14	Had menses in 35
531406561	0	NA	5.88	0.22	NA	14.7	16.3	NA	22.1	27.3	0	Negative, nonreactive	Unexposed	12	Had menses in 35
531406824	0	NA	1.02	1.53	NA	21.8	4.9	NA	17.3	8.56	0	Positive, reactive	Exposed	0	Use hormonal contraceptives
531438069	0	16.1	35.6	1.48	46.3	12.3	14.9	43.6	13.2	1.4	1	Positive, reactive	Unexposed	25	Had menses in 35
531407026	0	3.69	1.92	1.26	38.1	2.64	22.8	39.8	7.93	24.2	0	Positive, reactive	Exposed	0	Had menses in 35
531425327	0	5.7	2.5	0.11	43.8	13.8	38.9	25.9	11.2	42.9	1	Negative, nonreactive	Exposed	8	Secondary amenorrhea
531407765	0	4.76	0.64	1.4	36	73.7	44.4	10.8	54.5	44.5	0	Positive, reactive	Unexposed	8	Had menses in 35
531407868	0	61.5	24.3	2.67	17.9	24.3	20.3	30.8	10.8	26.8	0	Negative, nonreactive	Unexposed	30	Had menses in 35
531408361	0	0.51	6.71	0.66	42.1	23	59.2	44.4	11.3	58.1	0	Negative, nonreactive	Unexposed	20	Had menses in 35
531408468	0	6.15	4.71	5.74	35.1	18.3	56.6	5.93	6.24	58.2	2	Negative, nonreactive	Unexposed	20	Use hormonal contraceptives
531408760	0		NA	1.03		NA	29.9		NA	29.5	2	Positive, reactive	Unexposed	8	Secondary amenorrhea
531409020	0	19.2	4.54	1.28	23.1	22.2	31.6	30.8	13	31.1	0	Negative, nonreactive	Exposed	0	Had menses in 35
531436260	0	NA	NA	0.75	NA	NA	28.6	NA	NA	31	1	Negative, nonreactive	Unexposed	8	Use hormonal contraceptives
531409127	0	10.3		0.29	41.4		20.5	44.8		36.3	0	Positive, reactive	Exposed	0	Secondary amenorrhea
531409265	0	8.05	0.97	1.42	40.3	33.8	12.5	27.5	38.6	12.3	0	Negative, nonreactive	Unexposed	8	Secondary amenorrhea
531409360	0	3.02	0.94	1.7	20.1	26	19.7	25.8	28.2	22.7	3	Negative, nonreactive	Unexposed	1	Had menses in 35
531435665	0	12.8	28.8	0.7	28.9	21.9	34.1	16.1	9.59	41.4	1	Negative, nonreactive	Unexposed	12	Use hormonal contraceptives
531409667	0			1.5			54.7			60.5	8	Positive, reactive	Unexposed	0	Secondary amenorrhea
531409764	0	2.39	6.5	4.11	33	14.6	9.54	33.6	21.1	12.9	0	Positive, reactive	Unexposed	14	Use hormonal contraceptives
531410262	0	21.6	5.8	1.25	8.11	1.16	8.36	2.7	1.86	7.9	8	Positive, reactive	Unexposed	16	Had menses in 35
531412060	0	4	1	0.74	22	23.4	18.4	10	22.4	21.6	0	Negative, nonreactive	Unexposed	20	Use hormonal contraceptives
531410327	0	4.85	2.38	1.81	14.6	59.5	21.1	11.7	38.1	21	8	Positive, reactive	Exposed	0	Had menses in 35
531410525	0	5.51	5.41	2.45	45.7	8.11	45.6	7.09	0	29.6	0	Positive, reactive	Exposed	1	Had menses in 35
531410664	0	NA	0.79	0.27	NA	11	37.3	NA	1.57	46.2	0	Negative, nonreactive	Unexposed	16	Use hormonal contraceptives
531415669	0	3.57	1.5	0.19	50	20.6	23.4	34.5	15.4	24.1	0	Negative, nonreactive	Unexposed	12	Use hormonal contraceptives
531411122	0	2.67	1.8	0.57	7.63	12.1	21	10.7	18.9	27.2	0	Positive, reactive	Exposed	4	Use hormonal contraceptives
531411365	0	9.8	15.4	0.81	30.4	29.8	62.5	35.3	41.3	82.1	8	Indeterminate	Unexposed	3	Had menses in 35
531415561	0	3.16	NA	2.18	22.5	NA	50.5	23.7	NA	52.2	2	Negative, nonreactive	Unexposed	4	Use hormonal contraceptives
531411527	0	NA	NA	1.04	NA	NA	42.8	NA	NA	44.1	8	Negative, nonreactive	Exposed	0	Had menses in 35
531411662	0	16.7	8.88	1.02	16.1	14.8	22.8	7.65	10.9	18	0	Positive, reactive	Unexposed	8	Use hormonal contraceptives
531440264	0	15.1	NA	5.18	23.6	NA	18.2	20.8	NA	23.7	0	Negative, nonreactive	Unexposed	12	Use hormonal contraceptives
531411769	0	18.1	4.77	1.97	28.6	22.9	39.8	23.4	8.44	44.9	0	Negative, nonreactive	Unexposed	2	Had menses in 35
531411826	0	8.47	NA	1.35	53.4	NA	43.6	50.8	NA	41.2	0	Positive, reactive	Exposed	20	Use hormonal contraceptives
531411961	0	0	2.62	0.22	7.14	21.4	64.2	3.57	3	68.5	8	Negative, nonreactive	Unexposed	28	Had menses in 35
531440067	0	NA	NA	0.84	NA	NA	13.4	NA	NA	16.4	0	Negative, nonreactive	Unexposed	8	Use hormonal contraceptives
531412521	0	NA	5.71	0.56	NA	2.86	11.7	NA	2.86	11.9	0	Negative, nonreactive	Exposed	0	Had menses in 35
531412763	0	0.74	5.8	0.075	54.8	17.4	41.6	36.3	59.4	58.5	0	Negative, nonreactive	Unexposed	24	Use hormonal contraceptives
531417563	0	0			49.3			17.3			0	Negative, nonreactive	Unexposed	6	Use hormonal contraceptives
531413063	0	3.28	14	0.68	62.3	18.2	28.6	65.6	15	37.2	0	Positive, reactive	Unexposed	12	Had menses in 35
531418923	0	16.3	6.02	0.95	25	33.7	43.3	43.3	33.7	42.4	0	Positive, reactive	Exposed	3	Use hormonal contraceptives
531413166	0	NA	NA	1.27	NA	NA	34.9	NA	NA	27.7	8	Negative, nonreactive	Unexposed	12	Had menses in 35
531413268	0	10.1	14.6	1.27	32.6	15.6	13.3	6.52	7.68	8.55	3	Negative, nonreactive	Unexposed	0	Had menses in 35
531413665	0	NA	21.5	1.01	NA	13.4	44	NA	6.89	39.1	0	Negative, nonreactive	Unexposed	30	Use hormonal contraceptives
531418161	0	47.2	NA	3.82	1.84	NA	30.8	3.48	NA	41.2	2	Positive, reactive	Unexposed	25	Use hormonal contraceptives
531413864	0	NA	NA	1.44	NA	NA	26.3	NA	NA	33	0	Negative, nonreactive	Unexposed	4	Use hormonal contraceptives
531413969	0	2.54	5.41	1.01	20.9	36	55.4	14.3	20.7	56.5	0	Negative, nonreactive	Unexposed	30	Use hormonal contraceptives
531417127	0	4.29	3.7		5.47	37		8.85	40.7		3	Negative, nonreactive	Exposed	12	Had menses in 35
531414427	0	22.3	10.3	1.08	37.2	24.5	26.1	15	32.9	31	8	Positive, reactive	Exposed	12	Had menses in 35
531414666	0	7.56	NA	3.23	25.9	NA	29.8	20.9	NA	43.1	0	Positive, reactive	Unexposed	4	Had menses in 35
531415064	0	68.6	44.6	2.68	18.6	20.5	40.6	19.3	5.36	55	0	Positive, reactive	Unexposed	16	Use hormonal contraceptives
531421265	0	2.11	15.7		47.3	23.4		45.7	20.7		0	Negative, nonreactive	Unexposed	1	Had menses in 35
531415226	0	21.1	10.8	0.83	21.1	19.3	37.3	15.8	9.64	34	10	Indeterminate	Exposed	12	Had menses in 35
531415363	0	11.5	NA	0.71	34.6	NA	63.9	34.6	NA	69.7	0	Negative, nonreactive	Unexposed	0	Secondary amenorrhea
531425664	0	0.38	11.5		78.4	32.8		63.6	26.2		0	Positive, reactive	Unexposed	0	Had menses in 35
531433564	0	8.11	2.12		16.2	1.59		21.6	1.06		0	Positive, reactive	Unexposed	0	Had menses in 35
531418027	0	2.33	2.36	1.52	0.47	5.15	56.8	0.93	3.62	54.7	10	Positive, reactive	Exposed	0	Had menses in 35
531433863	0	NA	2.05		NA	31.4		NA	27.9		0	Negative, nonreactive	Unexposed	6	Use hormonal contraceptives
531418462	0	13.5		4.86	9.23		25.5	17.5		38.7	0	Negative, nonreactive	Unexposed	1	Use hormonal contraceptives
531435560	0	2.56	6.32		7.69	34.7		5.13	35.8		0	Negative, nonreactive	Unexposed	12	Use hormonal contraceptives
531418660	0	NA	14.8	1.69	NA	8.72	31.6	NA	18.8	38.2	0	Negative, nonreactive	Unexposed	8	Had menses in 35
531418766	0	2.11	6.98	0.25	27.5	30.2	47.5	35.9	8.14	35.1	0	Indeterminate	Unexposed	8	Had menses in 35
531418828	0	15.6	NA	2.72	31.2	NA	26	31.2	NA	23.5	0	Positive, reactive	Exposed	0	Use hormonal contraceptives
531420561	0	13.8	28.2		21.6	13		33.1	2.63		1	Negative, nonreactive	Unexposed	4	Use hormonal contraceptives
531419366	0	19.1	NA	3.48	8.99	NA	18.5	4.49	NA	21.5	0	Positive, reactive	Unexposed	12	Secondary amenorrhea
531419463	0	21.4	55.4	1.53	35.7	33.3	32.7	17.9	26.2	38.8	0	Negative, nonreactive	Unexposed	4	Had menses in 35
531419569	0	10.8	NA	1.95	35.1	NA	38.8	52.7	NA	37.6	8	Positive, reactive	Unexposed	12	Had menses in 35
531419765	0	NA	18.1	1.39	NA	4.1	17.5	NA	5.64	23.7	0	Positive, reactive	Unexposed	12	Use hormonal contraceptives
531439263	0	18.1	30.7	2.58	61.9	21.5	18.6	15.3	8.18	20.4	0	Indeterminate	Unexposed	8	Had menses in 35
531419868	0	46.7	76.2	0.75	24.1	9.52	36.3	36.5	20.6	38.6	0	Positive, reactive	Unexposed	4	Secondary amenorrhea
531419960	0	NA	23.8	0.87	NA	25.3	43	NA	10	46.5	0	Negative, nonreactive	Unexposed	4	Use hormonal contraceptives
531420165	0	4.26		0.29	14.9		37.4	29.8		49	0	Negative, nonreactive	Unexposed	16	Use hormonal contraceptives
531435166	0	0	NA	0.25	2.78	NA	8.03	1.85	NA	11.2	0	Indeterminate	Unexposed	5	Had menses in 35
531420669	0	18.5	5.88	1.49	20.8	44.1	53	20.1	52.9	59.8	0	Negative, nonreactive	Unexposed	4	Had menses in 35
531417764	0	4.57	1.56		13.2	39.1		10.7	41		10	Positive, reactive	Unexposed	8	Secondary amenorrhea
531420762	0	22.3	10.2	3.4	26.3	5.99	45.1	11.8	2.44	48.1	0	Positive, reactive	Unexposed	8	Secondary amenorrhea
531423964	0	5.08	NA	1.1	33.9	NA	40.6	22	NA	42.6	2	Negative, nonreactive	Unexposed	2	Had menses in 35
531420860	0	10.9	19.3	2.3	32.6	9.64	48.6	32.6	1.2	56.1	0	Positive, reactive	Unexposed	8	Use hormonal contraceptives
531421168	0	6.58	2.04	0.91	19.7	42.9	27	28.2	53.1	37.4	2	Positive, reactive	Unexposed	4	Use hormonal contraceptives
531421360	0		NA	1.82		NA	50		NA	58.3	9	Positive, reactive	Unexposed	12	Had menses in 35
531421723	0	2.17	1.35	0.21	15.8	16.9	35.3	14.1	18.2	37.8	0	Negative, nonreactive	Exposed	1	Use hormonal contraceptives
531422065	0	3.54	1.79	0.21	52.2	7.76	60.8	37.2	36.4	72.1	1	Negative, nonreactive	Unexposed	2	Use hormonal contraceptives
531423462	0	9.09	3.17	2.21	29.1	19.8	43.6	0	5.32	40.1	0	Negative, nonreactive	Unexposed	25	Had menses in 35
531422567	0	7.81	9.62	1.12	23.4	23.1	21.4	31.2	71.2	30.4	0	Negative, nonreactive	Unexposed	8	Use hormonal contraceptives
531419067	0	7.69	NA		30.8	NA		33.3	NA		0	Positive, reactive	Unexposed	4	Use hormonal contraceptives
531422768	0	1.88	0.66	0.15	40	8.81	36.7	3.12	7.87	44.9	0	Negative, nonreactive	Unexposed	4	Secondary amenorrhea
531423766	0	0.85	2.31	0.63	41.9	59.7	47	8.55	50.5	56	0	Negative, nonreactive	Unexposed	0	Had menses in 35
531423263	0	5.88	7.5	0.7	31.4	30	35.2	17.6	20	34.3	0	Negative, nonreactive	Unexposed	16	Use hormonal contraceptives
531423367	0	1.01	NA	0.12	19.9	NA	14.1	18.1	NA	16	0	Negative, nonreactive	Unexposed	12	Secondary amenorrhea
531429468	0	15.9	NA	0.86	9.34	NA	18.7	15.4	NA	24.6	0	Negative, nonreactive	Unexposed	4	Had menses in 35
531423565	0	5.56	NA	0.31	13.9	NA	38	14.8	NA	44.2	0	Positive, reactive	Unexposed	8	Had menses in 35
531423660	0	3.45	0.56	0.23	51.7	11.3	26.8	58.6	0.42	23.9	0	Negative, nonreactive	Unexposed	1	Had menses in 35
531434265	0	8.55	8.57	1.29	23.9	4.29	18.2	27.4	1.43	21	0	Negative, nonreactive	Unexposed	4	Had menses in 35
531424162	0	21.7	21.1	2.29	18.5	18.4	24.6	21.7	0	27.1	0	Negative, nonreactive	Unexposed	8	Use hormonal contraceptives
531424463	0	11.8	NA	1.33	32.9	NA	26.5	16.3	NA	28.6	0	Negative, nonreactive	Unexposed	9	Use hormonal contraceptives
531430261	0	4.67	11.4	2.09	33.5	21.3	33.8	36.5	18.7	43.3	0	Negative, nonreactive	Unexposed	12	Had menses in 35
531424569	0	NA	2.16	0.71	NA	17.8	77.5	NA	10.3	79.9	0	Positive, reactive	Unexposed	12	Secondary amenorrhea
531424765	0	1.58	NA	0.22	22.7	NA	32.7	1.82	NA	30.2	1	Negative, nonreactive	Unexposed	0	Had menses in 35
531424960	0	12.6	17.3	1.3	33.2	54.5	67.8	10.1	45.8	59.2	0	Negative, nonreactive	Unexposed	1	Had menses in 35
531425461	0	13.8	11.7	2.06	55.2	11.2	35.2	51.7	10.2	38.8	0	Negative, nonreactive	Unexposed	6	Secondary amenorrhea
531425525	0	14.7	NA	1.59	35.3	NA	21.4	23.5	NA	26.6	0	Positive, reactive	Exposed	0	Had menses in 35
531433269	0	3.57	NA	0.26	35.7	NA	47.1	39.3	NA	58.5	0	Negative, nonreactive	Unexposed	10	Had menses in 35
531425767	0	8.89	3.32	0.4	17.8	24.5	22.3	0	4.34	23.7	0	Positive, reactive	Unexposed	0	Had menses in 35
531425865	0	2.19	NA	0.5	52.1	NA	25.7	42.6	NA	33.2	0	Negative, nonreactive	Unexposed	10	Use hormonal contraceptives
531425963	0	4.76	NA	1.51	40.5	NA	30.7	33.3	NA	37.7	0	Positive, reactive	Unexposed	9	Use hormonal contraceptives
531438262	0	1.81	2.75	1.13	20.4	26.6	43.2	1.64	5.5	53.9	0	Negative, nonreactive	Unexposed	12	Had menses in 35
531426060	0	NA	20.8	1.9	NA	13.2	52.2	NA	35.8	59.5	0	Positive, reactive	Unexposed	4	Use hormonal contraceptives
531426465	0	6.74	5.23	1.47	20.2	19	51.9	16.9	20.3	51.1	1	Positive, reactive	Unexposed	20	Secondary amenorrhea
531435063	0		1.95	1.15		47.3	28.6		8.78	39	0	Negative, nonreactive	Unexposed	14	Had menses in 35
531426668	0	6.25	NA	1.17	14.3	NA	13.9	13.4	NA	12.4	0	Negative, nonreactive	Unexposed	8	Use hormonal contraceptives
531426763	0		NA	0.89		NA	25.3		NA	32	8	Negative, nonreactive	Unexposed	12	Had menses in 35
531440661	0	1.23	1.22	1.62	11.7	4.28	48.7	6.72	2.85	41.5	0	Negative, nonreactive	Unexposed	10	Had menses in 35
531427066	0	3.47	NA	1.14	26.4	NA	33.8	35.4	NA	57.8	0	Positive, reactive	Unexposed	8	Secondary amenorrhea
531427224	0	26.1	7.64	1.7	23.5	22	28.8	27.5	36.3	30.6	0	Positive, reactive	Exposed	0	Use hormonal contraceptives
531428321	0	3.17	18.1	0.28	30.2	11.8	17.7	9.13	4.75	21	10	Positive, reactive	Exposed	10	Had menses in 35
531429021	0	14.1	14.5	2.89	17.9	14.3	33.8	5.21	18.2	37.4	0	Negative, nonreactive	Exposed	2	Use hormonal contraceptives
531439964	0	2.72	NA	1.52	7.78	NA	30.4	18.3	NA	31.7	0	Negative, nonreactive	Unexposed	6	Had menses in 35
531440366	0	14.3	NA	1.51	4.76	NA	40.9	0	NA	38.4	0	Negative, nonreactive	Unexposed	4	Had menses in 35
531429863	0	2	1.74	1.99	32	21.5	11.4	13.5	18.4	11.7	0	Positive, reactive	Unexposed	10	Had menses in 35
531430123	0	6.52	11.8	0.96	34.8	27.5	47.1	10.9	19.6	66.4	0	Positive, reactive	Exposed	7	Secondary amenorrhea
531431121	0	11.6	20.7	1.76	24.9	47.3	39.3	11	18.1	34.9	0	Positive, reactive	Exposed	7	Had menses in 35
531430369	0	21.4	9.09	3.01	8.41	27.3	18	13	40	22	0	Negative, nonreactive	Unexposed	23	Use hormonal contraceptives
531431463	0	0.57	3.95	0.44	17.5	6.85	8.47	15.8	4.22	12.5	0	Negative, nonreactive	Unexposed	8	Use hormonal contraceptives
531431661	0	32.7	44.2	3.51	8.84	18.7	35.6	15.5	8.27	39.2	3	Positive, reactive	Unexposed	3	Use hormonal contraceptives
531440569	0	9.04	31.4	1.02	62	46.2	40.7	23.5	17.4	48.3	0	Positive, reactive	Unexposed	12	Had menses in 35
531431868	0	NA	10.6	2.49	NA	16	12.7	NA	18.1	18.9	8	Negative, nonreactive	Unexposed	0	Had menses in 35
531432165	0	13.1	32.7	2.31	15.9	9.18	24.2	18.8	19.4	34.2	2	Negative, nonreactive	Unexposed	0	Use hormonal contraceptives
531440463	0	31	32.2	1.94	28.6	15.9	18.8	38.1	14.7	16.6	0	Positive, reactive	Unexposed	3	Had menses in 35
531432226	0	NA	NA	0.46	NA	NA	6.55	NA	NA	25.8	8	Positive, reactive	Exposed	0	Unknown
531432520	0	1.09	1.33	0.96	26.1	29.9	68.3	28.3	20.4	73.6	0	Positive, reactive	Exposed	3	Use hormonal contraceptives
531432762	0	NA	NA	1.61	NA	NA	36.8	NA	NA	35.5	1	Negative, nonreactive	Unexposed	0	Use hormonal contraceptives
531437465	0	9.62	0.35	0.18	21.2	63.3	66.9	5.77	48.8	57.3	0	Positive, reactive	Unexposed	12	Had menses in 35
531432968	0	12.2	8.06	0.61	21.5	16.9	59	6.48	17.7	69.6	0	Negative, nonreactive	Unexposed	2	Secondary amenorrhea
531433361	0	7.68	4.47	1.54	5.39	2.35	15.9	6.7	3.29	18.1	0	Positive, reactive	Unexposed	3	Had menses in 35
531433468	0	5.51	5.38	1.87	3.51	6.92	30	3.51	16.9	38.5	0	Negative, nonreactive	Unexposed	6	Secondary amenorrhea
531434360	0	0	2.02	0.52	2.86	35.4	46.9	0	29.3	47.6	0	Positive, reactive	Unexposed	12	Use hormonal contraceptives
531434469	0	1.04	1.5	0.28	7.25	5.64	38.3	4.15	0.94	37.9	8	Negative, nonreactive	Unexposed	16	Had menses in 35
531434667	0	18.6	6.87	3.05	30.4	24.8	17	1.97	14.2	14.9	0	Negative, nonreactive	Unexposed	0	Use hormonal contraceptives
531434764	0	0.7	1.59	0.25	19	38.1	36.8	4.27	33.3	39	0	Negative, nonreactive	Unexposed	8	Use hormonal contraceptives
531434862	0	2.78	4.76	0.9	33.3	71.4	45.3	0	2.38	23.8	0	Positive, reactive	Unexposed	9	Use hormonal contraceptives
531430866	0	11.5			9.62			11.5			0	Positive, reactive	Unexposed	26	Had menses in 35
531435467	0	23	16.1	1.72	33.4	34.3	20.5	6.69	6.67	26.8	0	Negative, nonreactive	Unexposed	10	Use hormonal contraceptives
531438566	0	5.87	7.35	0.92	18.5	7.35	61.6	2.58	2.94	63.7	2	Indeterminate	Unexposed	12	Secondary amenorrhea
531437763	0	3.33	14.4	0.43	22.9	17.3	39.9	5.42	5.77	37.6	1	Negative, nonreactive	Unexposed	4	Secondary amenorrhea
531435969	0	3.09	4.25	0.16	39	18.8	46	33.2	13.6	54.1	0	Positive, reactive	Unexposed	12	Use hormonal contraceptives
531436163	0	5.44	2.53	1.52	12.4	1.49	17.8	9.35	0.36	20.7	0	Negative, nonreactive	Unexposed	8	Use hormonal contraceptives
531430460	0	2.95	3.45		53.1	65.5		43.1	48.3		0	Negative, nonreactive	Unexposed	10	Use hormonal contraceptives
531436464	0	NA	1	0.65	NA	14.8	32.1	NA	8.32	32.7	0	Positive, reactive	Unexposed	12	Use hormonal contraceptives
531436662	0		3.06	1.06		14.8	37.4		11.2	35.5	0	Negative, nonreactive	Unexposed	12	Secondary amenorrhea
531437024	0	11.6	15.9	1.26	23.2	14.8	41.7	20.4	17	46.4	8	Positive, reactive	Exposed	0	Had menses in 35
531438368	0	19.9	9.33	1.03	9.93	47.7	60	1.99	36.5	61.2	0	Negative, nonreactive	Unexposed	12	Secondary amenorrhea
531437861	0	7.06	12.7	1.19	17.9	6.33	63.4	16.8	7.59	67.6	0	Negative, nonreactive	Unexposed	12	Use hormonal contraceptives
531439766	0	13.7	0.84	0.3	32.7	11.8	21	4.12	3.93	19.1	0	Negative, nonreactive	Unexposed	14	Use hormonal contraceptives
531440162	0	7	5.62	0.78	44	23.4	47.3	24.8	10.3	46.8	0	Negative, nonreactive	Unexposed	26	Use hormonal contraceptives
531400524	6	9.09	8.6	3.75	12.1	14	24.9	12.1	4.3	29.1	8	Positive, reactive	Exposed	0	Had menses in 35
531423161	0										3	Negative, nonreactive	Unexposed	0	Use hormonal contraceptives
531400629	6			1.23			31.5			26	8	Positive, reactive	Exposed	2	Unknown
531405727	6	21.4	19.1	1.38	37.3	48.6	32.8	8.73	20.9	39.9	8	Positive, reactive	Exposed	0	Secondary amenorrhea
531424661	0										1	Positive, reactive	Unexposed	8	Use hormonal contraceptives
531431026	6	2.41	1.75	0.22	24.1	4.59	25.4	38.9	15.1	35.8	8	Negative, nonreactive	Exposed	0	Had menses in 35
531431765	6	NA	NA	1.4	NA	NA	30.2	NA	NA	33.7	10	Negative, nonreactive	Unexposed	8	Had menses in 35
531405164	6	10.1	7.06		39.2	36.5		2.01	24.7		8	Negative, nonreactive	Unexposed	12	Had menses in 35
531416567	6		NA			NA			NA		8	Positive, reactive	Unexposed	14	Had menses in 35
531403069	0			0.3			26.7			28.1	8	Negative, nonreactive	Unexposed	4	Had menses in 35
531437266	6	NA	1.57	0.43	NA	10.8	33.7	NA	5.88	37.7	9	Negative, nonreactive	Unexposed	1	Had menses in 35
531436769	6	30.3	8.89	2.41	29.4	17.8	58.1	6.72	17.8	61.8	8	Positive, reactive	Unexposed	12	Had menses in 35
531418263	0	7.6		0.96	31.6		22.5	24.6		33.8	9	Negative, nonreactive	Unexposed	13	Secondary amenorrhea
531407162	0	7.85	6.46	1.49	4.1	16.8	19.5	3.07	11.2	19.4	8	Negative, nonreactive	Unexposed	8	Use hormonal contraceptives
531411260	0	11.9	17.2	1.75	33.5	20.7	65.5	15.4	3.45	62.4	8	Negative, nonreactive	Unexposed	8	Use hormonal contraceptives
531416962	6	21.2	NA	0.43	21.9	NA	33.6	16.4	NA	37.6	7	Negative, nonreactive	Unexposed	12	Use hormonal contraceptives
531439565	0	NA	13.9	0.78	NA	12.1	29.9	NA	4.64	43	8	Negative, nonreactive	Unexposed	12	Use hormonal contraceptives
531434061	6	33.3	37.1	3.7	21.4	64.4	20.6	19	1.52	17.6	8	Negative, nonreactive	Unexposed	12	Use hormonal contraceptives
531407366	0	15.1	11	0.75	18.9	9.99	62.8	11.3	27.8	63.4	7	Negative, nonreactive	Unexposed	4	Use hormonal contraceptives
531416123	0	9.33	2.68	0.96	28.4	7.83	33.5	24.3	4.47	34	10	Positive, reactive	Exposed	8	Use hormonal contraceptives
531438865	0	NA	8.85	2.06	NA	6.48	26.1	NA	8.76	32.2	9	Positive, reactive	Unexposed	18	Use hormonal contraceptives
531437668	0		6.67	2.4		23.3	11.3		20	18	9	Positive, reactive	Unexposed	4	Use hormonal contraceptives
531426266	0	9.03	NA	2.11	33.3	NA	32.5	36.8	NA	37.6	8	Positive, reactive	Unexposed	12	Use hormonal contraceptives
531418367	0	44.1	23.4	3.33	8.82	20.8	33	8.82	37.7	60.5	8	Positive, reactive	Unexposed	16	Use hormonal contraceptives
531423068	6	10.8	14.4	0.79	24.4	18.7	14	6.33	12.2	18.9	8	Positive, reactive	Unexposed	0	Use hormonal contraceptives
531438461	0	8.89	40.9		7.62	4.81		6.1	9.28		8	Positive, reactive	Unexposed	8	Use hormonal contraceptives

## Sheet: Figure 7A
CVT Fluid (Softcup) Cytokine/Chemokine Analysis
Raw data available in 'CVT Fluid' tab and corresponding clinical data in the 'Demographic Data' tab
Cytokine/Chemokine	Adjusted Beta (adjusted mean log difference)	Adjusted Confidence Interval
IP.10	-1.837	-2.436	-1.239
GROa	-1.236	-1.659	-0.813
BCA.1	-0.814	-1.109	-0.518
TARC	-0.705	-0.941	-0.47
ENA.78	-0.682	-0.89	-0.474
Eotaxin.2	-0.501	-0.673	-0.328
RANTES	-0.463	-0.741	-0.185
MDC	-0.384	-0.565	-0.203
VEGF.A	-0.303	-0.601	-0.005
Eotaxin.3	-0.298	-0.466	-0.129
MIP.1B	-0.286	-0.648	0.077
MIG_CXCL9	-0.266	-0.461	-0.072
MIP.1a	-0.221	-0.48	0.037
I.309	-0.212	-0.379	-0.046
IL.6	-0.206	-0.511	0.098
MCP.1	-0.2	-0.453	0.053
MCP.2	-0.172	-0.361	0.017
MIP.1d	-0.168	-0.403	0.067
IL.1RA	-0.145	-0.309	0.02
TGFa	-0.07	-0.171	0.031
PDGF.AA	-0.054	-0.321	0.213
TNFB	-0.049	-0.203	0.105
PDGF.AB_BB	-0.045	-0.234	0.145
IL.4	-0.024	-0.255	0.207
IL.8	-0.002	-0.109	0.106
MCP.4	0.021	-0.193	0.234
TNFa	0.076	-0.158	0.309
IL.21	0.111	0.026	0.195
IL.5	0.124	-0.077	0.324
IL.10	0.125	-0.24	0.489
MCP.3	0.135	-0.086	0.355
Eotaxin	0.141	0.069	0.212
IL.16	0.141	-0.181	0.463
G.CSF	0.155	-0.191	0.502
IL.27	0.158	0.059	0.256
IL.13	0.165	-0.003	0.332
EGF	0.171	-0.053	0.396
FGF.2	0.18	-0.027	0.387
Fractalkine	0.216	0.076	0.356
IL.17F	0.216	-0.02	0.452
TPO	0.217	0.044	0.389
IL.33	0.219	-0.102	0.541
IL.1B	0.243	-0.111	0.597
IL.17A	0.275	0.015	0.536
IL.2	0.277	0.036	0.517
TSLP	0.288	0.106	0.469
IL.9	0.289	0.119	0.46
IL.15	0.296	0.101	0.491
sCD40L	0.317	0.154	0.48
IL.17E_IL.25	0.337	0.225	0.448
IL.1a	0.363	0.172	0.555
FLT.3L	0.437	0.303	0.572
IFNg	0.443	0.165	0.721
IL.12p40	0.532	0.301	0.763
IFN.a2	0.561	0.3	0.821
IL.23	0.617	0.296	0.937
TRAIL	0.769	0.462	1.076
IL.12p70	0.787	0.49	1.085
IL.18	0.915	0.628	1.203
LIF	0.978	0.743	1.212
M.CSF	0.991	0.818	1.165

## Sheet: Figure 7B
Serum Cytokine/Chemokine Analysis
Raw data available in 'Serum' tab and corresponding clinical data in the 'Demographic Data' tab
Cytokine/Chemokine	Adjusted Beta (adjusted mean log difference)	Adjusted Confidence Interval
TPO	-0.292	-0.557	-0.027
IFNg	-0.278	-0.667	0.111
TGFa	-0.198	-0.397	0
IL.7	-0.186	-0.305	-0.068
TNFB	-0.162	-0.298	-0.027
IL.13	-0.157	-0.355	0.041
MIP.1	-0.157	-0.362	0.047
FGF.2	-0.144	-0.292	0.004
IL.1B	-0.131	-0.314	0.053
TNFa	-0.124	-0.223	-0.024
IL.4	-0.119	-0.272	0.034
MCP.3	-0.115	-0.231	0.001
Fractalkine	-0.095	-0.22	0.03
MDC	-0.086	-0.208	0.036
IL.17F	-0.085	-0.48	0.309
G.CSF	-0.082	-0.28	0.116
IL.1RA	-0.076	-0.27	0.118
IL.12p40	-0.071	-0.285	0.142
TARC	-0.06	-0.148	0.027
MCP.1	-0.058	-0.145	0.03
sCD40L	-0.052	-0.161	0.057
IFN.a2	-0.047	-0.171	0.076
VEGF.A	-0.046	-0.204	0.112
IL.15	-0.042	-0.13	0.047
SDF.1a.B	-0.04	-0.174	0.094
IL.17E.IL.25	-0.038	-0.159	0.083
PDGF.AA	-0.035	-0.108	0.037
LIF	-0.035	-0.318	0.248
MIP.1d	-0.029	-0.144	0.086
MIP.1B	-0.026	-0.101	0.048
IL.1a	-0.022	-0.242	0.199
IL.27	-0.02	-0.11	0.07
IL.6	-0.017	-0.267	0.233
GROa	-0.015	-0.096	0.067
FLT.3L	-0.007	-0.114	0.101
IL.8	-0.005	-0.134	0.124
EGF	0.004	-0.152	0.161
Eotaxin.2	0.006	-0.107	0.118
I.309	0.006	-0.076	0.088
IL.5	0.008	-0.211	0.227
MCP.4	0.009	-0.215	0.232
TRAIL	0.011	-0.078	0.1
MCP.2	0.019	-0.047	0.084
IP.10	0.022	-0.082	0.126
BCA.1	0.026	-0.082	0.135
ENA.78	0.041	-0.03	0.111
Eotaxin	0.045	-0.039	0.129
CTACK	0.055	0	0.11
Eotaxin.3	0.057	-0.092	0.207
IL.18	0.058	-0.043	0.159
MIG_CXCL9	0.081	-0.013	0.176
IL.10	0.136	-0.14	0.412

## Sheet: Supplemental Figure 2
								Density=cells/mm2
	Study participant ID number (PTID)	Tissue Section	Specimen Type	Visit (Month)	Nugent Score	HSV-2 Serology	HIV Exposure	CD3+ Density	CD3+CD4+ Density	CD3+CD4+CCR5+ Density
Supplemental Figure 2A	531418263	Lamina Propria	Ectocervical Biopsy	0	9	Seronegative	Unexposed	1322.25	983.21	525.509
	531403069	Lamina Propria	Ectocervical Biopsy	0	8	Seronegative	Unexposed	316.774	196.693	129.318
	531404068	Lamina Propria	Ectocervical Biopsy	0	8	Seronegative	Unexposed	521.793	454.499	323.015
	531407162	Lamina Propria	Ectocervical Biopsy	0	8	Seronegative	Unexposed	2530.33	1846.6	1230.2
	531411260	Lamina Propria	Ectocervical Biopsy	0	8	Seronegative	Unexposed	1117.26	903.01	560.786
	531411961	Lamina Propria	Ectocervical Biopsy	0	8	Seronegative	Unexposed	437.496	321.911	201.464
	531417862	Lamina Propria	Ectocervical Biopsy	0	8	Seronegative	Unexposed	468.558	313.61	211.196
	531430768	Lamina Propria	Ectocervical Biopsy	0	8	Seronegative	Unexposed	877.244	548.864	274.432
	531434469	Lamina Propria	Ectocervical Biopsy	0	8	Seronegative	Unexposed	886.14	585.996	433.542
	531407366	Lamina Propria	Ectocervical Biopsy	0	7	Seronegative	Unexposed	628.979	392.05	201.337
	531425160	Lamina Propria	Ectocervical Biopsy	0	7	Seronegative	Unexposed	1071.92	912.054	714.015
	531423161	Lamina Propria	Ectocervical Biopsy	0	3	Seronegative	Unexposed	660.142	512.911	271.179
	531404161	Lamina Propria	Ectocervical Biopsy	0	3	Seronegative	Unexposed	1380.51	1007.09	716.12
	531409360	Lamina Propria	Ectocervical Biopsy	0	3	Seronegative	Unexposed	386.135	241.748	133.789
	531413268	Lamina Propria	Ectocervical Biopsy	0	3	Seronegative	Unexposed	1551.49	1157.15	586.186
	531424366	Lamina Propria	Ectocervical Biopsy	0	2	Seronegative	Unexposed	1090.23	861.2	407.162
	531422065	Lamina Propria	Ectocervical Biopsy	0	1	Seronegative	Unexposed	503.741	389.324	59.1282
	531435665	Lamina Propria	Ectocervical Biopsy	0	1	Seronegative	Unexposed	1309.25	1008.32	555.944
	531436260	Lamina Propria	Ectocervical Biopsy	0	1	Seronegative	Unexposed	1438.39	1343.64	1136.93
	531437763	Lamina Propria	Ectocervical Biopsy	0	1	Seronegative	Unexposed	618.798	489.351	311.851
	531400362	Lamina Propria	Ectocervical Biopsy	0	0	Seronegative	Unexposed	1392.51	1209.48	678.942
	531400761	Lamina Propria	Ectocervical Biopsy	0	0	Seronegative	Unexposed	654.673	594.948	301.685
	531402365	Lamina Propria	Ectocervical Biopsy	0	0	Seronegative	Unexposed	1308.14	901.52	359.805
	531403566	Lamina Propria	Ectocervical Biopsy	0	0	Seronegative	Unexposed	508.385	355.807	89.9013
	531404766	Lamina Propria	Ectocervical Biopsy	0	0	Seronegative	Unexposed	1055.56	754.903	500
	531405164	Lamina Propria	Ectocervical Biopsy	0	0	Seronegative	Unexposed	823.035	398.881	224.897
	531406561	Lamina Propria	Ectocervical Biopsy	0	0	Seronegative	Unexposed	301.776	197.364	52.2059
	531407661	Lamina Propria	Ectocervical Biopsy	0	0	Seronegative	Unexposed	1811.87	1117.36	475.047
	531407868	Lamina Propria	Ectocervical Biopsy	0	0	Seronegative	Unexposed	1485.93	1246.14	991.99
	531408564	Lamina Propria	Ectocervical Biopsy	0	0	Seronegative	Unexposed	662.399	442.608	292.383
	531408666	Lamina Propria	Ectocervical Biopsy	0	0	Seronegative	Unexposed	787.743	513.604	305.02
	531410664	Lamina Propria	Ectocervical Biopsy	0	0	Seronegative	Unexposed	813.018	318.329	124.334
	531412668	Lamina Propria	Ectocervical Biopsy	0	0	Seronegative	Unexposed	637.669	361.463	167.696
	531413665	Lamina Propria	Ectocervical Biopsy	0	0	Seronegative	Unexposed	566.805	340.083	248.901
	531413864	Lamina Propria	Ectocervical Biopsy	0	0	Seronegative	Unexposed	673.48	387.55	194.273
	531416962	Lamina Propria	Ectocervical Biopsy	0	0	Seronegative	Unexposed	453.072	365.357	171.442
	531420064	Lamina Propria	Ectocervical Biopsy	0	0	Seronegative	Unexposed	732.66	526.767	215.698
	531423263	Lamina Propria	Ectocervical Biopsy	0	0	Seronegative	Unexposed	1321.98	1133.31	431.326
	531423462	Lamina Propria	Ectocervical Biopsy	0	0	Seronegative	Unexposed	846.383	606.174	339.438
	531425865	Lamina Propria	Ectocervical Biopsy	0	0	Seronegative	Unexposed	834.321	462.706	132.202
	531430460	Lamina Propria	Ectocervical Biopsy	0	0	Seronegative	Unexposed	1832.99	1063.71	527.104
	531431463	Lamina Propria	Ectocervical Biopsy	0	0	Seronegative	Unexposed	1701.86	1174.47	413.308
	531433167	Lamina Propria	Ectocervical Biopsy	0	0	Seronegative	Unexposed	1815.98	1258.72	626.007
	531434061	Lamina Propria	Ectocervical Biopsy	0	0	Seronegative	Unexposed	743.991	499.155	191.67
	531436163	Lamina Propria	Ectocervical Biopsy	0	0	Seronegative	Unexposed	1029.92	797.774	589.579
	531435560	Lamina Propria	Ectocervical Biopsy	0	0	Seronegative	Unexposed	1207.09	877.881	493.808
	531401169	Lamina Propria	Ectocervical Biopsy	0	0	Seronegative	Unexposed	462.921	303.138	181.435
	531401266	Lamina Propria	Ectocervical Biopsy	0	0	Seronegative	Unexposed	1485.63	1256.74	742.815
	531419960	Lamina Propria	Ectocervical Biopsy	0	0	Seronegative	Unexposed	692.43	610.967	479.517
	531421265	Lamina Propria	Ectocervical Biopsy	0	0	Seronegative	Unexposed	1826.86	1162.45	563.982
	531422567	Lamina Propria	Ectocervical Biopsy	0	0	Seronegative	Unexposed	507.363	406.2	248.836
	531426169	Lamina Propria	Ectocervical Biopsy	0	0	Seronegative	Unexposed	1250.33	939.626	435.669
	531430369	Lamina Propria	Ectocervical Biopsy	0	0	Seronegative	Unexposed	958.963	618.686	278.409
	531434667	Lamina Propria	Ectocervical Biopsy	0	0	Seronegative	Unexposed	1789.02	1497.06	1043.6
	531437266	Lamina Propria	Ectocervical Biopsy	0	0	Seronegative	Unexposed	1145.89	861.486	643.221
Supplemental Figure 2B	531418263	Epithelium	Ectocervical Biopsy	0	9	Seronegative	Unexposed	338.191	130.074	60.701
	531403069	Epithelium	Ectocervical Biopsy	0	8	Seronegative	Unexposed	218.878	46.7995	27.3597
	531404068	Epithelium	Ectocervical Biopsy	0	8	Seronegative	Unexposed	491.107	270.372	138.398
	531407162	Epithelium	Ectocervical Biopsy	0	8	Seronegative	Unexposed	1167.28	967.614	503.006
	531411260	Epithelium	Ectocervical Biopsy	0	8	Seronegative	Unexposed	839.837	341.001	179.269
	531411961	Epithelium	Ectocervical Biopsy	0	8	Seronegative	Unexposed	300.79	156.148	84.6486
	531417862	Epithelium	Ectocervical Biopsy	0	8	Seronegative	Unexposed	226.744	151.673	65.8784
	531430768	Epithelium	Ectocervical Biopsy	0	8	Seronegative	Unexposed	451.197	198.297	152.315
	531434469	Epithelium	Ectocervical Biopsy	0	8	Seronegative	Unexposed	416.4	216.803	151.418
	531407366	Epithelium	Ectocervical Biopsy	0	7	Seronegative	Unexposed	337.554	140.117	70.0584
	531425160	Epithelium	Ectocervical Biopsy	0	7	Seronegative	Unexposed	484.778	260.173	188.378
	531423161	Epithelium	Ectocervical Biopsy	0	3	Seronegative	Unexposed	738.035	371.659	105.685
	531404161	Epithelium	Ectocervical Biopsy	0	3	Seronegative	Unexposed	484.947	323.819	292.533
	531409360	Epithelium	Ectocervical Biopsy	0	3	Seronegative	Unexposed	267.749	62.5479	40.6013
	531413268	Epithelium	Ectocervical Biopsy	0	3	Seronegative	Unexposed	328.087	207.65	58.142
	531424366	Epithelium	Ectocervical Biopsy	0	2	Seronegative	Unexposed	456.002	198.445	86.5558
	531422065	Epithelium	Ectocervical Biopsy	0	1	Seronegative	Unexposed	240.434	109.565	3.04347
	531435665	Epithelium	Ectocervical Biopsy	0	1	Seronegative	Unexposed	797.472	548.783	130.596
	531436260	Epithelium	Ectocervical Biopsy	0	1	Seronegative	Unexposed	71.5449	54.2754	46.8742
	531437763	Epithelium	Ectocervical Biopsy	0	1	Seronegative	Unexposed	180.418	116.399	79.1512
	531400362	Epithelium	Ectocervical Biopsy	0	0	Seronegative	Unexposed	510.066	261.154	195.865
	531400761	Epithelium	Ectocervical Biopsy	0	0	Seronegative	Unexposed	1163.72	882.382	232.744
	531402365	Epithelium	Ectocervical Biopsy	0	0	Seronegative	Unexposed	417.304	183.812	82.7983
	531403566	Epithelium	Ectocervical Biopsy	0	0	Seronegative	Unexposed	176.828	39.9786	7.68819
	531404766	Epithelium	Ectocervical Biopsy	0	0	Seronegative	Unexposed	708.243	182.492	86.9009
	531405164	Epithelium	Ectocervical Biopsy	0	0	Seronegative	Unexposed	645.562	250.58	162.452
	531406561	Epithelium	Ectocervical Biopsy	0	0	Seronegative	Unexposed	344.161	165.861	24.8791
	531407661	Epithelium	Ectocervical Biopsy	0	0	Seronegative	Unexposed	1274.58	608.518	451.797
	531407868	Epithelium	Ectocervical Biopsy	0	0	Seronegative	Unexposed	979.863	356.113	325.884
	531408564	Epithelium	Ectocervical Biopsy	0	0	Seronegative	Unexposed	364.128	228.88	110.972
	531408666	Epithelium	Ectocervical Biopsy	0	0	Seronegative	Unexposed	576.562	318.156	212.622
	531410664	Epithelium	Ectocervical Biopsy	0	0	Seronegative	Unexposed	133.795	51.3049	11.0658
	531412668	Epithelium	Ectocervical Biopsy	0	0	Seronegative	Unexposed	501.64	364.399	354.934
	531413665	Epithelium	Ectocervical Biopsy	0	0	Seronegative	Unexposed	261.171	47.1427	44.3142
	531413864	Epithelium	Ectocervical Biopsy	0	0	Seronegative	Unexposed	183.971	54.2342	28.7122
	531416962	Epithelium	Ectocervical Biopsy	0	0	Seronegative	Unexposed	397.946	69.7595	42.8069
	531420064	Epithelium	Ectocervical Biopsy	0	0	Seronegative	Unexposed	311.466	186.376	27.7045
	531423263	Epithelium	Ectocervical Biopsy	0	0	Seronegative	Unexposed	277.185	113.369	69.4318
	531423462	Epithelium	Ectocervical Biopsy	0	0	Seronegative	Unexposed	344.753	172.377	121.074
	531425865	Epithelium	Ectocervical Biopsy	0	0	Seronegative	Unexposed	585.346	262.981	89.0744
	531430460	Epithelium	Ectocervical Biopsy	0	0	Seronegative	Unexposed	503.477	171.514	91.2897
	531431463	Epithelium	Ectocervical Biopsy	0	0	Seronegative	Unexposed	265.25	110.431	72.5378
	531433167	Epithelium	Ectocervical Biopsy	0	0	Seronegative	Unexposed	1073.63	584.974	477.327
	531434061	Epithelium	Ectocervical Biopsy	0	0	Seronegative	Unexposed	290.568	154.143	36.0257
	531436163	Epithelium	Ectocervical Biopsy	0	0	Seronegative	Unexposed	235.558	107.964	84.6537
	531435560	Epithelium	Ectocervical Biopsy	0	0	Seronegative	Unexposed	319.891	96.7114	26.0377
	531401169	Epithelium	Ectocervical Biopsy	0	0	Seronegative	Unexposed	139.232	77.0747	50.9688
	531401266	Epithelium	Ectocervical Biopsy	0	0	Seronegative	Unexposed	270.057	214.818	107.409
	531419960	Epithelium	Ectocervical Biopsy	0	0	Seronegative	Unexposed	547.785	365.531	284.643
	531421265	Epithelium	Ectocervical Biopsy	0	0	Seronegative	Unexposed	285.642	70.3952	48.0583
	531422567	Epithelium	Ectocervical Biopsy	0	0	Seronegative	Unexposed	112.987	74.1785	46.6686
	531426169	Epithelium	Ectocervical Biopsy	0	0	Seronegative	Unexposed	1854.35	1446.3	530.463
	531430369	Epithelium	Ectocervical Biopsy	0	0	Seronegative	Unexposed	144.361	97.9592	47.4329
	531434667	Epithelium	Ectocervical Biopsy	0	0	Seronegative	Unexposed	225.756	96.7525	66.5173
	531437266	Epithelium	Ectocervical Biopsy	0	0	Seronegative	Unexposed	357.515	138.057	91.1697
Supplemental Figure 2C	531418263	Lamina Propria	Vaginal Tract Biopsy	0	9	Seronegative	Unexposed	780.249	568.932	312.913
	531403069	Lamina Propria	Vaginal Tract Biopsy	0	8	Seronegative	Unexposed	852.044	459.397	188.471
	531402163	Lamina Propria	Vaginal Tract Biopsy	0	8	Seronegative	Unexposed	1006.59	831.779	524.444
	531404068	Lamina Propria	Vaginal Tract Biopsy	0	8	Seronegative	Unexposed	745.692	676.961	554.562
	531407162	Lamina Propria	Vaginal Tract Biopsy	0	8	Seronegative	Unexposed	1727.55	1371.21	875.051
	531408167	Lamina Propria	Vaginal Tract Biopsy	0	8	Seronegative	Unexposed	381.8	273.558	111.194
	531411961	Lamina Propria	Vaginal Tract Biopsy	0	8	Seronegative	Unexposed	1437.55	1178.63	459.008
	531413166	Lamina Propria	Vaginal Tract Biopsy	0	8	Seronegative	Unexposed	582.007	346.085	94.0668
	531417862	Lamina Propria	Vaginal Tract Biopsy	0	8	Seronegative	Unexposed	787.374	573.135	440.38
	531434469	Lamina Propria	Vaginal Tract Biopsy	0	8	Seronegative	Unexposed	266.903	156.329	116.294
	531439565	Lamina Propria	Vaginal Tract Biopsy	0	8	Seronegative	Unexposed	1301.32	846.712	559.739
	531425160	Lamina Propria	Vaginal Tract Biopsy	0	7	Seronegative	Unexposed	1065.65	847.957	596.028
	531409469	Lamina Propria	Vaginal Tract Biopsy	0	3	Seronegative	Unexposed	856.736	408.897	109.039
	531411464	Lamina Propria	Vaginal Tract Biopsy	0	3	Seronegative	Unexposed	676.361	362.494	209.245
	531423161	Lamina Propria	Vaginal Tract Biopsy	0	3	Seronegative	Unexposed	998.014	506.057	297.681
	531409360	Lamina Propria	Vaginal Tract Biopsy	0	3	Seronegative	Unexposed	475.618	374.297	261.172
	531424366	Lamina Propria	Vaginal Tract Biopsy	0	2	Seronegative	Unexposed	1088.36	685.193	270.67
	531405567	Lamina Propria	Vaginal Tract Biopsy	0	1	Seronegative	Unexposed	408.779	299.933	146.741
	531421061	Lamina Propria	Vaginal Tract Biopsy	0	1	Seronegative	Unexposed	1679.82	1170.19	479.156
	531420561	Lamina Propria	Vaginal Tract Biopsy	0	1	Seronegative	Unexposed	1039.91	813.858	430.683
	531422065	Lamina Propria	Vaginal Tract Biopsy	0	1	Seronegative	Unexposed	983.146	614.559	361.527
	531435665	Lamina Propria	Vaginal Tract Biopsy	0	1	Seronegative	Unexposed	283.302	218.379	92.4666
	531436260	Lamina Propria	Vaginal Tract Biopsy	0	1	Seronegative	Unexposed	919.997	556.216	297.879
	531424765	Lamina Propria	Vaginal Tract Biopsy	0	1	Seronegative	Unexposed	458.694	387.73	199.007
	531400362	Lamina Propria	Vaginal Tract Biopsy	0	0	Seronegative	Unexposed	207.054	147.252	105.678
	531400761	Lamina Propria	Vaginal Tract Biopsy	0	0	Seronegative	Unexposed	1926.42	1577.67	1278.74
	531402365	Lamina Propria	Vaginal Tract Biopsy	0	0	Seronegative	Unexposed	626.636	455.552	169.071
	531403566	Lamina Propria	Vaginal Tract Biopsy	0	0	Seronegative	Unexposed	875.222	659.363	349.841
	531403767	Lamina Propria	Vaginal Tract Biopsy	0	0	Seronegative	Unexposed	946.527	651.606	350.509
	531404766	Lamina Propria	Vaginal Tract Biopsy	0	0	Seronegative	Unexposed	1154.68	892.117	593.004
	531405164	Lamina Propria	Vaginal Tract Biopsy	0	0	Seronegative	Unexposed	489.25	302.685	204.725
	531406561	Lamina Propria	Vaginal Tract Biopsy	0	0	Seronegative	Unexposed	574.722	257.176	171.451
	531407661	Lamina Propria	Vaginal Tract Biopsy	0	0	Seronegative	Unexposed	663.497	491.699	379.141
	531408361	Lamina Propria	Vaginal Tract Biopsy	0	0	Seronegative	Unexposed	879.184	496.264	156.231
	531408666	Lamina Propria	Vaginal Tract Biopsy	0	0	Seronegative	Unexposed	714.031	474.182	185.63
	531411769	Lamina Propria	Vaginal Tract Biopsy	0	0	Seronegative	Unexposed	1059.27	748.512	456.034
	531412060	Lamina Propria	Vaginal Tract Biopsy	0	0	Seronegative	Unexposed	466.925	343.595	258.947
	531412668	Lamina Propria	Vaginal Tract Biopsy	0	0	Seronegative	Unexposed	521.124	332.632	93.3219
	531413665	Lamina Propria	Vaginal Tract Biopsy	0	0	Seronegative	Unexposed	1148.95	798.905	387.729
	531413864	Lamina Propria	Vaginal Tract Biopsy	0	0	Seronegative	Unexposed	636.053	460.159	325.946
	531416663	Lamina Propria	Vaginal Tract Biopsy	0	0	Seronegative	Unexposed	639.003	325.518	95.6287
	531416962	Lamina Propria	Vaginal Tract Biopsy	0	0	Seronegative	Unexposed	872.475	686.999	472.061
	531420064	Lamina Propria	Vaginal Tract Biopsy	0	0	Seronegative	Unexposed	928.296	537.975	327.407
	531423263	Lamina Propria	Vaginal Tract Biopsy	0	0	Seronegative	Unexposed	333.336	274.051	192.395
	531424463	Lamina Propria	Vaginal Tract Biopsy	0	0	Seronegative	Unexposed	730.531	583.513	360.137
	531425865	Lamina Propria	Vaginal Tract Biopsy	0	0	Seronegative	Unexposed	1261.96	1055.96	571.934
	531429468	Lamina Propria	Vaginal Tract Biopsy	0	0	Seronegative	Unexposed	1080.24	676.261	375.978
	531431463	Lamina Propria	Vaginal Tract Biopsy	0	0	Seronegative	Unexposed	2197.64	1778.74	1185.82
	531433167	Lamina Propria	Vaginal Tract Biopsy	0	0	Seronegative	Unexposed	1310.07	795.285	272.669
	531436163	Lamina Propria	Vaginal Tract Biopsy	0	0	Seronegative	Unexposed	1366.14	984.116	768.192
	531440162	Lamina Propria	Vaginal Tract Biopsy	0	0	Seronegative	Unexposed	1444.05	1073.64	634.792
	531440264	Lamina Propria	Vaginal Tract Biopsy	0	0	Seronegative	Unexposed	478.373	312.476	167.033
	531401169	Lamina Propria	Vaginal Tract Biopsy	0	0	Seronegative	Unexposed	716.302	560.677	349.624
	531401266	Lamina Propria	Vaginal Tract Biopsy	0	0	Seronegative	Unexposed	343.071	256.415	136.873
	531403461	Lamina Propria	Vaginal Tract Biopsy	0	0	Seronegative	Unexposed	813.518	599.718	298.514
	531410767	Lamina Propria	Vaginal Tract Biopsy	0	0	Seronegative	Unexposed	735.039	638.597	471.78
	531412763	Lamina Propria	Vaginal Tract Biopsy	0	0	Seronegative	Unexposed	377.191	302.771	209.55
	531421265	Lamina Propria	Vaginal Tract Biopsy	0	0	Seronegative	Unexposed	1690.18	1396.56	714.317
	531422567	Lamina Propria	Vaginal Tract Biopsy	0	0	Seronegative	Unexposed	887.059	702.49	354.07
	531423660	Lamina Propria	Vaginal Tract Biopsy	0	0	Seronegative	Unexposed	696.704	535.222	387.058
	531426169	Lamina Propria	Vaginal Tract Biopsy	0	0	Seronegative	Unexposed	1723.9	1376.19	1052.95
	531429760	Lamina Propria	Vaginal Tract Biopsy	0	0	Seronegative	Unexposed	378.789	239.584	146.781
	531430369	Lamina Propria	Vaginal Tract Biopsy	0	0	Seronegative	Unexposed	1065.68	814.152	668.531
	531432968	Lamina Propria	Vaginal Tract Biopsy	0	0	Seronegative	Unexposed	833.189	541.785	331.012
	531433269	Lamina Propria	Vaginal Tract Biopsy	0	0	Seronegative	Unexposed	695.079	357.105	261.452
	531434667	Lamina Propria	Vaginal Tract Biopsy	0	0	Seronegative	Unexposed	137.527	132.026	107.271
	531437364	Lamina Propria	Vaginal Tract Biopsy	0	0	Seronegative	Unexposed	755.564	503.709	243.73
Supplemental Figure 2D	531418263	Epithelium	Vaginal Tract Biopsy	0	9	Seronegative	Unexposed	202.031	76.1754	39.7437
	531403069	Epithelium	Vaginal Tract Biopsy	0	8	Seronegative	Unexposed	241.006	92.3856	36.1509
	531402163	Epithelium	Vaginal Tract Biopsy	0	8	Seronegative	Unexposed	2138.02	1046.92	738.628
	531404068	Epithelium	Vaginal Tract Biopsy	0	8	Seronegative	Unexposed	327.259	243.257	204.756
	531407162	Epithelium	Vaginal Tract Biopsy	0	8	Seronegative	Unexposed	789.604	691.14	232.905
	531408167	Epithelium	Vaginal Tract Biopsy	0	8	Seronegative	Unexposed	661.547	423.458	78.2293
	531411961	Epithelium	Vaginal Tract Biopsy	0	8	Seronegative	Unexposed	597.489	321.565	116.179
	531413166	Epithelium	Vaginal Tract Biopsy	0	8	Seronegative	Unexposed	332.161	210.85	31.772
	531417862	Epithelium	Vaginal Tract Biopsy	0	8	Seronegative	Unexposed	727.805	526.953	276.453
	531434469	Epithelium	Vaginal Tract Biopsy	0	8	Seronegative	Unexposed	230.321	164.889	123.012
	531439565	Epithelium	Vaginal Tract Biopsy	0	8	Seronegative	Unexposed	806.186	446.179	292.984
	531425160	Epithelium	Vaginal Tract Biopsy	0	7	Seronegative	Unexposed	622.47	115.098	46.9788
	531409469	Epithelium	Vaginal Tract Biopsy	0	3	Seronegative	Unexposed	266.939	125.618	73.8008
	531411464	Epithelium	Vaginal Tract Biopsy	0	3	Seronegative	Unexposed	429.134	241.484	119.973
	531423161	Epithelium	Vaginal Tract Biopsy	0	3	Seronegative	Unexposed	850.329	320.254	214.239
	531409360	Epithelium	Vaginal Tract Biopsy	0	3	Seronegative	Unexposed	559.127	150.776	111.511
	531424366	Epithelium	Vaginal Tract Biopsy	0	2	Seronegative	Unexposed	404.24	196.175	53.5024
	531405567	Epithelium	Vaginal Tract Biopsy	0	1	Seronegative	Unexposed	350.675	166.57	120.544
	531421061	Epithelium	Vaginal Tract Biopsy	0	1	Seronegative	Unexposed	322.875	140.472	60.8011
	531420561	Epithelium	Vaginal Tract Biopsy	0	1	Seronegative	Unexposed	613.456	354.578	261.332
	531422065	Epithelium	Vaginal Tract Biopsy	0	1	Seronegative	Unexposed	668.761	170.873	139.939
	531435665	Epithelium	Vaginal Tract Biopsy	0	1	Seronegative	Unexposed	1208.62	543.878	302.155
	531436260	Epithelium	Vaginal Tract Biopsy	0	1	Seronegative	Unexposed	507.743	70.8478	53.1359
	531424765	Epithelium	Vaginal Tract Biopsy	0	1	Seronegative	Unexposed	160.977	85.6029	25.304
	531400362	Epithelium	Vaginal Tract Biopsy	0	0	Seronegative	Unexposed	401.727	151.018	71.0671
	531400761	Epithelium	Vaginal Tract Biopsy	0	0	Seronegative	Unexposed	902.611	560.241	285.78
	531402365	Epithelium	Vaginal Tract Biopsy	0	0	Seronegative	Unexposed	766.193	508.621	153.239
	531403566	Epithelium	Vaginal Tract Biopsy	0	0	Seronegative	Unexposed	462.963	152.194	84.755
	531403767	Epithelium	Vaginal Tract Biopsy	0	0	Seronegative	Unexposed	670.917	243.009	145.277
	531404766	Epithelium	Vaginal Tract Biopsy	0	0	Seronegative	Unexposed	498.145	246.483	187.452
	531405164	Epithelium	Vaginal Tract Biopsy	0	0	Seronegative	Unexposed	503.035	263.303	145.945
	531406561	Epithelium	Vaginal Tract Biopsy	0	0	Seronegative	Unexposed	402.214	103.331	64.4431
	531407661	Epithelium	Vaginal Tract Biopsy	0	0	Seronegative	Unexposed	938.374	625.583	460.25
	531408361	Epithelium	Vaginal Tract Biopsy	0	0	Seronegative	Unexposed	491.058	209.014	62.9561
	531408666	Epithelium	Vaginal Tract Biopsy	0	0	Seronegative	Unexposed	721.966	337.116	149.167
	531411769	Epithelium	Vaginal Tract Biopsy	0	0	Seronegative	Unexposed	552.869	279.994	225.419
	531412060	Epithelium	Vaginal Tract Biopsy	0	0	Seronegative	Unexposed	549.17	139.575	112.182
	531412668	Epithelium	Vaginal Tract Biopsy	0	0	Seronegative	Unexposed	290.154	95.6553	74.93
	531413665	Epithelium	Vaginal Tract Biopsy	0	0	Seronegative	Unexposed	225.889	61.4169	47.8843
	531413864	Epithelium	Vaginal Tract Biopsy	0	0	Seronegative	Unexposed	273.266	77.2645	61.3571
	531416663	Epithelium	Vaginal Tract Biopsy	0	0	Seronegative	Unexposed	331.311	155.209	70.1423
	531416962	Epithelium	Vaginal Tract Biopsy	0	0	Seronegative	Unexposed	760.832	156.975	126.57
	531420064	Epithelium	Vaginal Tract Biopsy	0	0	Seronegative	Unexposed	373.246	238.145	164.869
	531423263	Epithelium	Vaginal Tract Biopsy	0	0	Seronegative	Unexposed	554.85	292.557	211.852
	531424463	Epithelium	Vaginal Tract Biopsy	0	0	Seronegative	Unexposed	621.586	294.369	243.834
	531425865	Epithelium	Vaginal Tract Biopsy	0	0	Seronegative	Unexposed	927.209	593.266	418.906
	531429468	Epithelium	Vaginal Tract Biopsy	0	0	Seronegative	Unexposed	3295.96	1976.87	1224.11
	531431463	Epithelium	Vaginal Tract Biopsy	0	0	Seronegative	Unexposed	436.047	170.089	120.609
	531433167	Epithelium	Vaginal Tract Biopsy	0	0	Seronegative	Unexposed	938.101	537.42	271.36
	531436163	Epithelium	Vaginal Tract Biopsy	0	0	Seronegative	Unexposed	956.381	311.581	230.224
	531440162	Epithelium	Vaginal Tract Biopsy	0	0	Seronegative	Unexposed	1086.32	558.031	199.422
	531440264	Epithelium	Vaginal Tract Biopsy	0	0	Seronegative	Unexposed	1751.9	615.172	499.827
	531401169	Epithelium	Vaginal Tract Biopsy	0	0	Seronegative	Unexposed	205.124	39.83	16.9277
	531401266	Epithelium	Vaginal Tract Biopsy	0	0	Seronegative	Unexposed	456.548	223.779	69.9308
	531403461	Epithelium	Vaginal Tract Biopsy	0	0	Seronegative	Unexposed	308.269	133.802	54.439
	531410767	Epithelium	Vaginal Tract Biopsy	0	0	Seronegative	Unexposed	245.733	189.214	113.037
	531412763	Epithelium	Vaginal Tract Biopsy	0	0	Seronegative	Unexposed	970.837	714.792	279.753
	531421265	Epithelium	Vaginal Tract Biopsy	0	0	Seronegative	Unexposed	902.877	391.549	232.514
	531422567	Epithelium	Vaginal Tract Biopsy	0	0	Seronegative	Unexposed	236.987	110.256	54.4944
	531423660	Epithelium	Vaginal Tract Biopsy	0	0	Seronegative	Unexposed	495.074	334.698	278.14
	531426169	Epithelium	Vaginal Tract Biopsy	0	0	Seronegative	Unexposed	1866.55	1336.08	798.18
	531429760	Epithelium	Vaginal Tract Biopsy	0	0	Seronegative	Unexposed	884.396	565.503	408.183
	531430369	Epithelium	Vaginal Tract Biopsy	0	0	Seronegative	Unexposed	876.171	659.214	308.746
	531432968	Epithelium	Vaginal Tract Biopsy	0	0	Seronegative	Unexposed	252.136	156.885	78.4423
	531433269	Epithelium	Vaginal Tract Biopsy	0	0	Seronegative	Unexposed	288.554	54.1039	39.075
	531434667	Epithelium	Vaginal Tract Biopsy	0	0	Seronegative	Unexposed	267.51	168.954	84.4768
	531437364	Epithelium	Vaginal Tract Biopsy	0	0	Seronegative	Unexposed	110.856	79.1826	42.2307

## Sheet: Supplemental Figure 3A
CVT Fluid (Softcup) Cytokine/Chemokine Analysis
Raw data available in 'CVT Fluid' tab and corresponding clinical data in the 'Demographic Data' tab
Cytokine/Chemokine	Adjusted Odds Ratio	Adjusted Confidence Interval
CTACK	0.262	0.115	0.584
X6CKine	0.62	0.164	1.882
IL.22	0.772	0.335	1.867
IL.7	1.069	0.492	2.296
SDF.1a.B	1.465	0.624	3.755
SCF	1.589	0.743	3.404
GM.CSF	1.628	0.691	4.203
IL.28A	3.724	1.571	9.906
IL.20	9.801	2.679	64.217
IL.3	10.06	1.981	74.64

[truncated: 7 more sheets: Supplemental Figure 3B, Demographic Data, CX Flow, VT Flow, PBMC Flow, CVT Fluid, Serum]
